# Supplementary material for: Succinate dehydrogenase loss suppresses pyrimidine biosynthesis via succinate-mediated inhibition of aspartate transcarbamylase
Source: Nat Metab. 2026 May 4;8(6):1390–409. doi: 10.1038/s42255-026-01524-w (PMC13303085; doi:10.1038/s42255-026-01524-w)
Supplement: Supplementary file 8 — Source data for Figs. 1–6 and Extended Data Figs. 1–9. Images and MolecularDocking_Outputs. [file 42255_2026_1524_MOESM8_ESM.zip]

Archive with 144 entries (141 files):
- ATCase_SourceData/
- __MACOSX/._ATCase_SourceData
- ATCase_SourceData/ATCase_Fig5_SourceData.xlsx
- __MACOSX/ATCase_SourceData/._ATCase_Fig5_SourceData.xlsx
- ATCase_SourceData/ATCase_ExtDataFig4_SourceData.xlsx
- __MACOSX/ATCase_SourceData/._ATCase_ExtDataFig4_SourceData.xlsx
- ATCase_SourceData/.DS_Store
- __MACOSX/ATCase_SourceData/._.DS_Store
- ATCase_SourceData/ATCase_ExtDataFig3_SourceData.xlsx
- __MACOSX/ATCase_SourceData/._ATCase_ExtDataFig3_SourceData.xlsx
- ATCase_SourceData/SourceData_Fig3_MolecularDocking_Outputs/
- __MACOSX/ATCase_SourceData/._SourceData_Fig3_MolecularDocking_Outputs
- ATCase_SourceData/ATCase_Fig2_SourceData.xlsx
- __MACOSX/ATCase_SourceData/._ATCase_Fig2_SourceData.xlsx
- ATCase_SourceData/ATCase_Blots_SourceData_All.pdf
- __MACOSX/ATCase_SourceData/._ATCase_Blots_SourceData_All.pdf
- ATCase_SourceData/ATCase_ExtDataFig2_SourceData.xlsx
- __MACOSX/ATCase_SourceData/._ATCase_ExtDataFig2_SourceData.xlsx
- ATCase_SourceData/Source Data_ExtDataFig1_Images/
- __MACOSX/ATCase_SourceData/._Source Data_ExtDataFig1_Images
- ATCase_SourceData/ATCase_Fig3_SourceData.xlsx
- __MACOSX/ATCase_SourceData/._ATCase_Fig3_SourceData.xlsx
- ATCase_SourceData/ATCase_Fig4_SourceData.xlsx
- __MACOSX/ATCase_SourceData/._ATCase_Fig4_SourceData.xlsx
- ATCase_SourceData/ATCase_ExtDataFig5_SourceData.xlsx
- __MACOSX/ATCase_SourceData/._ATCase_ExtDataFig5_SourceData.xlsx
- ATCase_SourceData/ATCase_Fig1_SourceData.xlsx
- __MACOSX/ATCase_SourceData/._ATCase_Fig1_SourceData.xlsx
- ATCase_SourceData/ATCase_ExtDataFig8_SourceData.xlsx
- __MACOSX/ATCase_SourceData/._ATCase_ExtDataFig8_SourceData.xlsx
- ATCase_SourceData/ATCase_Fig6_SourceData.xlsx
- __MACOSX/ATCase_SourceData/._ATCase_Fig6_SourceData.xlsx
- ATCase_SourceData/ATCase_ExtDataFig7_SourceData.xlsx
- __MACOSX/ATCase_SourceData/._ATCase_ExtDataFig7_SourceData.xlsx
- ATCase_SourceData/ATCase_ExtDataFig9_SourceData.xlsx
- __MACOSX/ATCase_SourceData/._ATCase_ExtDataFig9_SourceData.xlsx
- ATCase_SourceData/ATCase_ExtDataFig6_SourceData.xlsx
- __MACOSX/ATCase_SourceData/._ATCase_ExtDataFig6_SourceData.xlsx
- ATCase_SourceData/ATCase_ExtDataFig1_SourceData.xlsx
- __MACOSX/ATCase_SourceData/._ATCase_ExtDataFig1_SourceData.xlsx
- ATCase_SourceData/SourceData_Fig3_MolecularDocking_Outputs/5G1P_CP_Succ_OUT.pdbqt
- __MACOSX/ATCase_SourceData/SourceData_Fig3_MolecularDocking_Outputs/._5G1P_CP_Succ_OUT.pdbqt
- ATCase_SourceData/SourceData_Fig3_MolecularDocking_Outputs/5G1P_CP_Asp_OUT.pdbqt
- __MACOSX/ATCase_SourceData/SourceData_Fig3_MolecularDocking_Outputs/._5G1P_CP_Asp_OUT.pdbqt
- ATCase_SourceData/Source Data_ExtDataFig1_Images/143B_-Pyr_Red_A1_8_00d00h00m.tif
- __MACOSX/ATCase_SourceData/Source Data_ExtDataFig1_Images/._143B_-Pyr_Red_A1_8_00d00h00m.tif
- ATCase_SourceData/Source Data_ExtDataFig1_Images/143B_AA5_Red_B2_10_00d09h00m.tif
- __MACOSX/ATCase_SourceData/Source Data_ExtDataFig1_Images/._143B_AA5_Red_B2_10_00d09h00m.tif
- ATCase_SourceData/Source Data_ExtDataFig1_Images/143B_+Pyr_Red_A3_6_02d02h10m.tif
- __MACOSX/ATCase_SourceData/Source Data_ExtDataFig1_Images/._143B_+Pyr_Red_A3_6_02d02h10m.tif
- ATCase_SourceData/Source Data_ExtDataFig1_Images/143B_AA5_Green_B2_10_00d21h00m.tif
- __MACOSX/ATCase_SourceData/Source Data_ExtDataFig1_Images/._143B_AA5_Green_B2_10_00d21h00m.tif
- ATCase_SourceData/Source Data_ExtDataFig1_Images/._143_+Pyr_Phase_A3_6_01d02h10m.tif
- __MACOSX/ATCase_SourceData/Source Data_ExtDataFig1_Images/._._143_+Pyr_Phase_A3_6_01d02h10m.tif
- ATCase_SourceData/Source Data_ExtDataFig1_Images/143B_-Pyr_Red_A1_8_01d22h50m.tif
- __MACOSX/ATCase_SourceData/Source Data_ExtDataFig1_Images/._143B_-Pyr_Red_A1_8_01d22h50m.tif
- ATCase_SourceData/Source Data_ExtDataFig1_Images/143B_-Pyr_Rot_Green_B5_1_00d04h50m.tif
- __MACOSX/ATCase_SourceData/Source Data_ExtDataFig1_Images/._143B_-Pyr_Rot_Green_B5_1_00d04h50m.tif
- ATCase_SourceData/Source Data_ExtDataFig1_Images/143B_AA5_Red_B2_10_00d00h00m.tif
- __MACOSX/ATCase_SourceData/Source Data_ExtDataFig1_Images/._143B_AA5_Red_B2_10_00d00h00m.tif
- ATCase_SourceData/Source Data_ExtDataFig1_Images/143B_-Pyr_Rot_B5_1_00d07h50m.tif
- __MACOSX/ATCase_SourceData/Source Data_ExtDataFig1_Images/._143B_-Pyr_Rot_B5_1_00d07h50m.tif
- ATCase_SourceData/Source Data_ExtDataFig1_Images/143B_-Pyr_Rot_B5_1_01d01h50m.tif
- __MACOSX/ATCase_SourceData/Source Data_ExtDataFig1_Images/._143B_-Pyr_Rot_B5_1_01d01h50m.tif
- ATCase_SourceData/Source Data_ExtDataFig1_Images/143B_-Pyr_Rot_Red_B5_1_00d04h50m.tif
- __MACOSX/ATCase_SourceData/Source Data_ExtDataFig1_Images/._143B_-Pyr_Rot_Red_B5_1_00d04h50m.tif
- ATCase_SourceData/Source Data_ExtDataFig1_Images/143_+Pyr_Phase_A3_6_00d00h00m.tif
- __MACOSX/ATCase_SourceData/Source Data_ExtDataFig1_Images/._143_+Pyr_Phase_A3_6_00d00h00m.tif
- ATCase_SourceData/Source Data_ExtDataFig1_Images/143B_AA5_Red_B2_10_01d21h00m.tif
- __MACOSX/ATCase_SourceData/Source Data_ExtDataFig1_Images/._143B_AA5_Red_B2_10_01d21h00m.tif
- ATCase_SourceData/Source Data_ExtDataFig1_Images/143B_-Pyr_Rot_Green_B5_1_01d01h50m.tif
- __MACOSX/ATCase_SourceData/Source Data_ExtDataFig1_Images/._143B_-Pyr_Rot_Green_B5_1_01d01h50m.tif
- ATCase_SourceData/Source Data_ExtDataFig1_Images/143B_-Pyr_Rot_Green_B5_1_00d07h50m.tif
- __MACOSX/ATCase_SourceData/Source Data_ExtDataFig1_Images/._143B_-Pyr_Rot_Green_B5_1_00d07h50m.tif
- ATCase_SourceData/Source Data_ExtDataFig1_Images/143B_AA5_Phase_B2_10_01d21h00m.tif
- __MACOSX/ATCase_SourceData/Source Data_ExtDataFig1_Images/._143B_AA5_Phase_B2_10_01d21h00m.tif
- ATCase_SourceData/Source Data_ExtDataFig1_Images/143_+Pyr_Phase_A3_6_02d02h10m.tif
- __MACOSX/ATCase_SourceData/Source Data_ExtDataFig1_Images/._143_+Pyr_Phase_A3_6_02d02h10m.tif
- ATCase_SourceData/Source Data_ExtDataFig1_Images/143B_-Pyr_Green_A1_8_01d01h50m.tif
- __MACOSX/ATCase_SourceData/Source Data_ExtDataFig1_Images/._143B_-Pyr_Green_A1_8_01d01h50m.tif
- ATCase_SourceData/Source Data_ExtDataFig1_Images/143B_-Pyr_A1_8_01d22h50m.tif
- __MACOSX/ATCase_SourceData/Source Data_ExtDataFig1_Images/._143B_-Pyr_A1_8_01d22h50m.tif
- ATCase_SourceData/Source Data_ExtDataFig1_Images/143B_AA5_Phase_B2_10_00d00h00m.tif
- __MACOSX/ATCase_SourceData/Source Data_ExtDataFig1_Images/._143B_AA5_Phase_B2_10_00d00h00m.tif
- ATCase_SourceData/Source Data_ExtDataFig1_Images/143B_-Pyr_Rot_B5_1_00d04h50m.tif
- __MACOSX/ATCase_SourceData/Source Data_ExtDataFig1_Images/._143B_-Pyr_Rot_B5_1_00d04h50m.tif
- ATCase_SourceData/Source Data_ExtDataFig1_Images/143B_-Pyr_Rot_Red_B5_1_01d01h50m.tif
- __MACOSX/ATCase_SourceData/Source Data_ExtDataFig1_Images/._143B_-Pyr_Rot_Red_B5_1_01d01h50m.tif
- ATCase_SourceData/Source Data_ExtDataFig1_Images/143B_+Pyr_Red_A3_6_00d00h00m.tif
- __MACOSX/ATCase_SourceData/Source Data_ExtDataFig1_Images/._143B_+Pyr_Red_A3_6_00d00h00m.tif
- ATCase_SourceData/Source Data_ExtDataFig1_Images/143B_-Pyr_A1_8_00d00h00m.tif
- __MACOSX/ATCase_SourceData/Source Data_ExtDataFig1_Images/._143B_-Pyr_A1_8_00d00h00m.tif
- ATCase_SourceData/Source Data_ExtDataFig1_Images/143B_-Pyr_Rot_Red_B5_1_00d07h50m.tif
- __MACOSX/ATCase_SourceData/Source Data_ExtDataFig1_Images/._143B_-Pyr_Rot_Red_B5_1_00d07h50m.tif
- ATCase_SourceData/Source Data_ExtDataFig1_Images/143B_AA5_Phase_B2_10_00d09h00m.tif
- __MACOSX/ATCase_SourceData/Source Data_ExtDataFig1_Images/._143B_AA5_Phase_B2_10_00d09h00m.tif
- ATCase_SourceData/Source Data_ExtDataFig1_Images/143B_+Pyr_Green_A3_6_01d02h10m.tif
- __MACOSX/ATCase_SourceData/Source Data_ExtDataFig1_Images/._143B_+Pyr_Green_A3_6_01d02h10m.tif
- ATCase_SourceData/Source Data_ExtDataFig1_Images/143B_AA5_Green_B2_10_03d00h00m.tif
- __MACOSX/ATCase_SourceData/Source Data_ExtDataFig1_Images/._143B_AA5_Green_B2_10_03d00h00m.tif
- ATCase_SourceData/Source Data_ExtDataFig1_Images/143B_AA5_Phase_B2_10_03d00h00m.tif
- __MACOSX/ATCase_SourceData/Source Data_ExtDataFig1_Images/._143B_AA5_Phase_B2_10_03d00h00m.tif
- ATCase_SourceData/Source Data_ExtDataFig1_Images/143B_AA5_Green_B2_10_00d09h00m.tif
- __MACOSX/ATCase_SourceData/Source Data_ExtDataFig1_Images/._143B_AA5_Green_B2_10_00d09h00m.tif
- ATCase_SourceData/Source Data_ExtDataFig1_Images/143B_-Pyr_Rot_Red_B5_1_00d00h00m.tif
- __MACOSX/ATCase_SourceData/Source Data_ExtDataFig1_Images/._143B_-Pyr_Rot_Red_B5_1_00d00h00m.tif
- ATCase_SourceData/Source Data_ExtDataFig1_Images/._143B_-Pyr_Rot_Green_B5_1_00d00h00m.tif
- __MACOSX/ATCase_SourceData/Source Data_ExtDataFig1_Images/._._143B_-Pyr_Rot_Green_B5_1_00d00h00m.tif
- ATCase_SourceData/Source Data_ExtDataFig1_Images/143B_-Pyr_A1_8_01d01h50m.tif
- __MACOSX/ATCase_SourceData/Source Data_ExtDataFig1_Images/._143B_-Pyr_A1_8_01d01h50m.tif
- ATCase_SourceData/Source Data_ExtDataFig1_Images/143B_AA5_Green_B2_10_00d00h00m.tif
- __MACOSX/ATCase_SourceData/Source Data_ExtDataFig1_Images/._143B_AA5_Green_B2_10_00d00h00m.tif
- ATCase_SourceData/Source Data_ExtDataFig1_Images/143B_+Pyr_Green_A3_6_02d02h10m.tif
- __MACOSX/ATCase_SourceData/Source Data_ExtDataFig1_Images/._143B_+Pyr_Green_A3_6_02d02h10m.tif
- ATCase_SourceData/Source Data_ExtDataFig1_Images/143B_AA5_Red_B2_10_00d21h00m.tif
- __MACOSX/ATCase_SourceData/Source Data_ExtDataFig1_Images/._143B_AA5_Red_B2_10_00d21h00m.tif
- ATCase_SourceData/Source Data_ExtDataFig1_Images/143B_-Pyr_Rot_Green_B5_1_02d10h50m.tif
- __MACOSX/ATCase_SourceData/Source Data_ExtDataFig1_Images/._143B_-Pyr_Rot_Green_B5_1_02d10h50m.tif
- ATCase_SourceData/Source Data_ExtDataFig1_Images/143_+Pyr_Phase_A3_6_01d02h10m.tif
- __MACOSX/ATCase_SourceData/Source Data_ExtDataFig1_Images/._143_+Pyr_Phase_A3_6_01d02h10m.tif
- ATCase_SourceData/Source Data_ExtDataFig1_Images/143B_-Pyr_Green_A1_8_01d22h50m.tif
- __MACOSX/ATCase_SourceData/Source Data_ExtDataFig1_Images/._143B_-Pyr_Green_A1_8_01d22h50m.tif
- ATCase_SourceData/Source Data_ExtDataFig1_Images/143B_-Pyr_Rot_Red_B5_1_02d10h50m.tif
- __MACOSX/ATCase_SourceData/Source Data_ExtDataFig1_Images/._143B_-Pyr_Rot_Red_B5_1_02d10h50m.tif
- ATCase_SourceData/Source Data_ExtDataFig1_Images/143B_AA5_Green_B2_10_01d21h00m.tif
- __MACOSX/ATCase_SourceData/Source Data_ExtDataFig1_Images/._143B_AA5_Green_B2_10_01d21h00m.tif
- ATCase_SourceData/Source Data_ExtDataFig1_Images/143B_-Pyr_Green_A1_8_00d00h00m.tif
- __MACOSX/ATCase_SourceData/Source Data_ExtDataFig1_Images/._143B_-Pyr_Green_A1_8_00d00h00m.tif
- ATCase_SourceData/Source Data_ExtDataFig1_Images/143B_-Pyr_Rot_Green_B5_1_00d00h00m.tif
- __MACOSX/ATCase_SourceData/Source Data_ExtDataFig1_Images/._143B_-Pyr_Rot_Green_B5_1_00d00h00m.tif
- ATCase_SourceData/Source Data_ExtDataFig1_Images/143B_-Pyr_Rot_B5_1_00d00h00m.tif
- __MACOSX/ATCase_SourceData/Source Data_ExtDataFig1_Images/._143B_-Pyr_Rot_B5_1_00d00h00m.tif
- ATCase_SourceData/Source Data_ExtDataFig1_Images/143B_+Pyr_Red_A3_6_01d02h10m.tif
- __MACOSX/ATCase_SourceData/Source Data_ExtDataFig1_Images/._143B_+Pyr_Red_A3_6_01d02h10m.tif
- ATCase_SourceData/Source Data_ExtDataFig1_Images/143B_+Pyr_Green_A3_6_00d00h00m.tif
- __MACOSX/ATCase_SourceData/Source Data_ExtDataFig1_Images/._143B_+Pyr_Green_A3_6_00d00h00m.tif
- ATCase_SourceData/Source Data_ExtDataFig1_Images/143B_AA5_Phase_B2_10_00d21h00m.tif
- __MACOSX/ATCase_SourceData/Source Data_ExtDataFig1_Images/._143B_AA5_Phase_B2_10_00d21h00m.tif
- ATCase_SourceData/Source Data_ExtDataFig1_Images/143B_-Pyr_Rot_B5_1_02d10h50m.tif
- __MACOSX/ATCase_SourceData/Source Data_ExtDataFig1_Images/._143B_-Pyr_Rot_B5_1_02d10h50m.tif
- ATCase_SourceData/Source Data_ExtDataFig1_Images/143B_AA5_Red_B2_10_03d00h00m.tif
- __MACOSX/ATCase_SourceData/Source Data_ExtDataFig1_Images/._143B_AA5_Red_B2_10_03d00h00m.tif
- ATCase_SourceData/Source Data_ExtDataFig1_Images/143B_-Pyr_Red_A1_8_01d01h50m.tif
- __MACOSX/ATCase_SourceData/Source Data_ExtDataFig1_Images/._143B_-Pyr_Red_A1_8_01d01h50m.tif
