# Supplementary material for: Succinate dehydrogenase loss suppresses pyrimidine biosynthesis via succinate-mediated inhibition of aspartate transcarbamylase
Source: Nat Metab. 2026 May 4;8(6):1390–409. doi: 10.1038/s42255-026-01524-w (PMC13303085; doi:10.1038/s42255-026-01524-w)
Supplement: Supplementary file 8 — Source data for Figs. 1–6 and Extended Data Figs. 1–9. Images and MolecularDocking_Outputs. [file 42255_2026_1524_MOESM8_ESM.zip › ATCase_SourceData/ATCase_Fig5_SourceData.xlsx]

## Sheet: Fig 5b-d
proportion of cells in each cell cycle phase
		143B: vehicle					143B: AA5					143B: AA5 + Uri
		G1	S	G2			G1	S	G2			G1	S	G2
	6	0.297872	0.459811	0.242317		6	0.434783	0.339372	0.225845		6	0.416877	0.342569	0.240554
	12	0.29186	0.496512	0.211628		12	0.478078	0.405784	0.116138		12	0.469716	0.291718	0.238566
	18	0.348428	0.442767	0.208805		18	0.34142	0.605346	0.0532345		18	0.572731	0.332518	0.0947509
	24	0.370853	0.421801	0.207346		24	0.264104	0.679928	0.0559676		24	0.506242	0.411179	0.0825793
	30	0.331303	0.454324	0.214373		30	0.113078	0.836874	0.0500472		30	0.399519	0.536703	0.0637786
	36	0.320388	0.450243	0.229369		36	0.102955	0.839244	0.0578014		36	0.446882	0.423788	0.12933
	42	0.351648	0.442002	0.206349		42	0.0464074	0.820308	0.133285		42	0.474026	0.358225	0.167749
	48	0.372289	0.451807	0.175904		48	0.0403752	0.772046	0.187579		48	0.457888	0.379597	0.162515
	54	0.318766	0.550129	0.131105		54	0.105234	0.74395	0.150816		54	0.493936	0.384785	0.121279
	60	0.322263	0.488315	0.189422		60	0.176185	0.574727	0.249089		60	0.397022	0.424318	0.17866
	66	0.372315	0.412888	0.214797		66	0.294471	0.573317	0.132212		66	0.49656	0.381881	0.12156
	72	0.37715	0.434889	0.187961		72	0.381573	0.566543	0.0518846		72	0.511995	0.41315	0.0748556

## Sheet: Fig 5g
Sample ID	Prolif. Rate (doublings/day)	Prolif Rel. To 0 nM BAY
DMSO_1	1.34577	0.991239
DMSO_2	1.35737	0.999787
DMSO_3	1.36984	1.00897
DMSO+5nMBAY_1	1.38194	1.01788
DMSO+5nMBAY_2	1.38732	1.02184
DMSO+5nMBAY_3	1.40074	1.03173
DMSO+10nMBAY_1	1.36391	1.00461
DMSO+10nMBAY_2	1.40075	1.03174
DMSO+10nMBAY_3	1.38719	1.02175
DMSO+25nMBAY_1	1.35084	0.994977
DMSO+25nMBAY_2	1.38694	1.02156
DMSO+25nMBAY_3	1.31918	0.971656
DMSO+100nMBAY_1	1.05075	0.773944
DMSO+100nMBAY_2	1.07421	0.791219
DMSO+100nMBAY_3	1.0043	0.739729
5uMAA5_1	0.587243	1.01321
5uMAA5_2	0.596172	1.02862
5uMAA5_3	0.55534	0.958168
5uMAA5+5nMBAY_1	0.528568	0.911976
5uMAA5+5nMBAY_2	0.544449	0.939378
5uMAA5+5nMBAY_3	0.447745	0.772527
5uMAA5+10nMBAY_1	0.372155	0.642106
5uMAA5+10nMBAY_2	0.418778	0.722549
5uMAA5+10nMBAY_3	0.456682	0.787947
5uMAA5+25nMBAY_1	0.123398	0.212907
5uMAA5+25nMBAY_2	0.10755	0.185564
5uMAA5+25nMBAY_3	0.130246	0.224722
5uMAA5+100nMBAY_1	-0.331688	-0.572286
5uMAA5+100nMBAY_2	-0.382927	-0.660691
5uMAA5+100nMBAY_3	-0.444347	-0.766664
5uMAA5+200uMUri_1	0.561536	0.998514
5uMAA5+200uMUri_2	0.55883	0.993703
5uMAA5+200uMUri_3	0.566749	1.00778
5uMAA5+200uMUri+5nMBAY_1	0.583501	1.03757
5uMAA5+200uMUri+5nMBAY_2	0.585812	1.04168
5uMAA5+200uMUri+5nMBAY_3	0.58463	1.03958
5uMAA5+200uMUri+10nMBAY_1	0.573908	1.02051
5uMAA5+200uMUri+10nMBAY_2	0.607853	1.08087
5uMAA5+200uMUri+10nMBAY_3	0.567311	1.00878
5uMAA5+200uMUri+25nMBAY_1	0.576134	1.02447
5uMAA5+200uMUri+25nMBAY_2	0.581643	1.03427
5uMAA5+200uMUri+25nMBAY_3	0.594305	1.05678
5uMAA5+200uMUri+100nMBAY_1	0.456819	0.812308
5uMAA5+200uMUri+100nMBAY_2	0.482909	0.858701
5uMAA5+200uMUri+100nMBAY_3	0.492593	0.875922

## Sheet: Fig 5h
proliferation rates (doublings/day)
	- BAY			+ BAY
Veh	1.23437	1.40649	1.37331	1.41167	1.43821	1.47928
AA5	0.481516	0.459653	0.470709	0.107309	0.0399817	-0.0310365
AA5+Uri	0.597999	0.63563	0.672928	0.609054	0.630431	0.645862
AA5+Asp	0.951857	0.975384	0.950516	0.892024	0.785472	0.743973
AA5+Rot	0.807671	0.953195	0.989215	0.943752	0.935508	0.892024
