# Supplementary material for: Succinate dehydrogenase loss suppresses pyrimidine biosynthesis via succinate-mediated inhibition of aspartate transcarbamylase
Source: Nat Metab. 2026 May 4;8(6):1390–409. doi: 10.1038/s42255-026-01524-w (PMC13303085; doi:10.1038/s42255-026-01524-w)
Supplement: Supplementary file 8 — Source data for Figs. 1–6 and Extended Data Figs. 1–9. Images and MolecularDocking_Outputs. [file 42255_2026_1524_MOESM8_ESM.zip › ATCase_SourceData/ATCase_ExtDataFig4_SourceData.xlsx]

## Sheet: Ext Data Figs 4a-d
		4a	ASN	ASN 15N1	ASN 15N2		4b	UTP	UTP 15N1	UTP 15N2				4c	Glutamine	Gln 15N1	Gln 15N2		Aspartate	Asp 15N1		Arginine	Arg 15N1	Arg 15N2	Arg 15N3	Arg 15N4
143B	Amide	Vec	112477	7861677	81475			826324	33534049	209822		143B	Alpha	Vec	383364032	10079653175	43801248		126199139	186259365		816571132	10903080	0	0	0
143B	Amide	Vec	42926	6961782	0			573447	37197589	311331		143B	Alpha	Vec	402091847	10221373180	42969612		132567653	194160204		868035215	11875921	0	0	0
143B	Amide	Vec	248709	7886633	39016			455569	37656550	383141		143B	Alpha	Vec	455294238	11436020439	40395209		133379897	198828870		967636684	12521860	0	0	0
143B	Amide	Vec	67045	9185637	50413			507815	33860567	564995		143B	Alpha	Vec	430661796	11345254295	52182502		139527120	206856546		938636782	12820128	0	0	0
143B	Amide	Asn	511774500	19852164	0			351804	38362028	373806
143B	Amide	Asn	542676679	24115610	62978			345912	31215896	306727		H1299	Alpha	Vec	193030209	10477544871	35904767		404954574	370893625		533554119	6948752	0	0	0
143B	Amide	Asn	512101009	22396353	0			424798	35902777	336014		H1299	Alpha	Vec	192923863	10243927007	35004639		395100614	357480917		567989615	7790816	0	0	0
143B	Amide	Asn	577817408	24045341	93189			334460	34857547	390858		H1299	Alpha	Vec	189450275	10121216569	35784008		378654375	340451930		603600868	7768165	0	0	0
143B	Amide	Urd	948881	24282473	156657			72485786	4944835	0		H1299	Alpha	Vec	213168159	11225539559	39828262		420409409	393997909		690319061	9349391	0	0	0
143B	Amide	Urd	889233	38975015	596055			61541667	3839176	21467
143B	Amide	Urd	566892	34033929	530375			63944903	3691334	11642
143B	Amide	Urd	497630	29482087	260922			71430657	4243245	64897
143B	Amide	Hpx	0	9374960	80062			3035263	25029612	147155
143B	Amide	Hpx	53550	9533782	73447			1383225	25871800	264902
143B	Amide	Hpx	274359	11821541	0			903124	30702154	175321
143B	Amide	Hpx	255039	10263242	85691			537179	24845890	160758
143B	Amide	Ade	455724	13611987	156447			414058	14794030	267023		4d			ATP	ATP 15N1	ATP 15N2	ATP 15N3	ATP 15N4	ATP 15N5		GTP	GTP 15N1	GTP 15N2	GTP 15N3	GTP 15N4	GTP 15N5
143B	Amide	Ade	269315	13183571	158989			296152	14082052	275006		143B	Amide	Vec	1523003	4082076	114535831	2387854	0	0		13500	11900	48398	4514949	0	0
143B	Amide	Ade	136315	14223526	51491			278552	15988156	269185		143B	Amide	Vec	705813	3486874	144679307	3042712	0	0		0	15959	73166	4814214	24591	0
143B	Amide	Ade	510295	15222859	73753			293548	15791755	355403		143B	Amide	Vec	521664	2755195	144643900	2966723	0	0		0	0	56013	4575168	23009	0
143B	Amide	Gua	40411	23984407	100222			304907	28494840	381512		143B	Amide	Vec	403746	3450060	169030855	4988522	25311	0		0	0	26643	4329999	8574	0
143B	Amide	Gua	409254	20226115	123268			257955	27295855	302894		143B	Amide	Asn	363769	3682553	165488101	3870770	23262	0		0	0	49307	4207233	16837	0
143B	Amide	Gua	137607	14927433	0			270928	30763434	274379		143B	Amide	Asn	296420	2932924	151172994	3659870	0	0		0	9305	45124	3444840	0	0
143B	Amide	Gua	172884	30521748	383348			210810	30251196	398197		143B	Amide	Asn	199977	3396316	173862906	4326730	0	0		0	0	10977	3943393	27002	0
												143B	Amide	Asn	231054	3254643	159109501	4178942	0	0		0	0	20502	3195680	13641	0
			ASN	ASN 15N1	ASN 15N2			UTP	UTP 15N1	UTP 15N2		143B	Amide	Urd	64591	2541123	146516457	4135652	0	0		0	0	20386	3414265	47103	0
H1299	Amide	Vec	4529347	98037802	25916306			1623276	36423122	9666887		143B	Amide	Urd	57737	2210094	128739662	4606532	47802	0		0	0	15738	2626287	25427	0
H1299	Amide	Vec	5191931	115695779	32596342			878129	38818232	12149985		143B	Amide	Urd	63497	2369956	129044832	4076350	9944	0		0	0	18391	2883000	20122	0
H1299	Amide	Vec	5520304	123857007	37295404			768245	39644012	12061680		143B	Amide	Urd	20690	2689863	139816976	4706621	14641	0		0	0	39993	3305200	44258	0
H1299	Amide	Vec	5385388	123235101	35258498			601806	45333984	13352410		143B	Amide	Hpx	193470086	3619534	5226112	107616	0	0		5282	5425361	16897	80987	0	0
H1299	Amide	Asn	846079259	59059556	14174642			451950	35544145	10455311		143B	Amide	Hpx	199825985	3888656	2604472	22688	0	0		5381	5355194	10769	17726	0	0
H1299	Amide	Asn	749165148	58301037	14116395			430375	35151127	10799459		143B	Amide	Hpx	244455299	4449041	2217186	0	0	0		17102	6874185	22551	22593	0	0
H1299	Amide	Asn	826122623	63369325	16076699			346168	37844315	11291187		143B	Amide	Hpx	193159935	3925370	1635447	8235	0	0		4645	5848999	12956	0	5673	0
H1299	Amide	Asn	966191478	72523430	18199365			403216	35996759	10496644		143B	Amide	Ade	227087683	2853679	711223	9899	0	0		5839	4652687	0	6562	0	0
H1299	Amide	Urd	6344622	128340909	36339051			42599284	9327454	2967705		143B	Amide	Ade	243344848	3405698	517367	0	0	0		13559	4411878	10945	0	0	0
H1299	Amide	Urd	5709761	128341839	39500853			46009197	9259865	2951719		143B	Amide	Ade	268775250	3155887	319294	0	0	0		0	4084148	11518	0	0	0
H1299	Amide	Urd	5580013	133042967	38490174			46429478	8534098	2590015		143B	Amide	Ade	263719796	3796937	344923	0	0	0		4439	4595601	21099	0	0	5745
H1299	Amide	Urd	5792038	155735408	45376274			48093769	8624958	2654668		143B	Amide	Gua	9242201	2034184	134691775	3502549	29966	0		848866	123068	10032	2937153	15567	0
H1299	Amide	Hpx	4930701	136483765	33893151			2792115	22488532	5445675		143B	Amide	Gua	4688344	1786246	132645698	3378402	0	0		892877	53498	6195	3039157	22788	0
H1299	Amide	Hpx	5001583	111431091	29950017			1274801	21166004	5294596		143B	Amide	Gua	3816661	2392743	159659261	4307777	0	0		666692	5828	39876	3122035	6277	0
H1299	Amide	Hpx	4293419	105925667	27794584			793963	22042971	5357353		143B	Amide	Gua	3503359	1830459	134659584	4061756	16260	0		1007806	22453	28195	3036716	19054	0
H1299	Amide	Hpx	5883506	152911554	41702975			449115	20755075	5115785
H1299	Amide	Ade	5752113	134909044	33925434			281779	14108180	3644446					ATP	ATP 15N1	ATP 15N2	ATP 15N3	ATP 15N4	ATP 15N5		GTP	GTP 15N1	GTP 15N2	GTP 15N3	GTP 15N4	GTP 15N5
H1299	Amide	Ade	5075523	130648193	33310314			249891	17577440	4232114		H1299	Amide	Vec	2411812	3399904	88646222	44187626	5207279	7732		233653	0	0	2714267	551529	0
H1299	Amide	Ade	5197915	133018271	33780690			168933	16941613	4145638		H1299	Amide	Vec	1201345	2000933	100833245	55458281	6733732	0		31088	0	0	3194067	723098	0
H1299	Amide	Ade	6573320	153040191	39070106			198615	16402107	4338014		H1299	Amide	Vec	774076	1471708	101228118	56879636	7628852	21855		0	0	0	2612984	686831	0
H1299	Amide	Gua	4107891	81950234	9927619			352977	31228800	4827289		H1299	Amide	Vec	765686	1596649	113125852	60558522	7506384	18123		0	6237	10748	4037320	978160	0
H1299	Amide	Gua	3741145	82740336	11551310			405429	39165201	5856874		H1299	Amide	Asn	430253	1595273	98570589	53680834	7627201	62896		8267	6422	11150	3486093	852976	0
H1299	Amide	Gua	2957636	76725994	10137798			368413	35588396	5270856		H1299	Amide	Asn	487656	1449178	97840521	55207216	7990130	60471		0	0	5140	3514750	890518	0
H1299	Amide	Gua	3758188	75709832	9471560			258780	32635467	5172463		H1299	Amide	Asn	256466	927355	113356880	61471515	7585831	32310		0	5764	0	2824899	630003	0
												H1299	Amide	Asn	301241	1157186	99333147	55612878	7835389	56214		0	14202	0	3014734	773785	4151
												H1299	Amide	Urd	189483	985610	84771101	45764806	6329899	0		0	0	0	2763761	538624	0
												H1299	Amide	Urd	187419	812208	88424579	49880430	7095131	47807		0	5675	6236	2623243	583441	0
												H1299	Amide	Urd	148745	728367	93110466	50084975	6856350	6729		0	0	9269	3519584	790658	0
												H1299	Amide	Urd	121269	990155	95548328	51247403	6849897	19209		0	0	4728	3101555	695482	0
												H1299	Amide	Hpx	177505324	45199477	4367657	2292047	143107	0		4580	5524353	5624	45362	0	6126
												H1299	Amide	Hpx	168275123	42662140	1995513	932003	39896	20567		6319	4682380	11589	13672	0	0
												H1299	Amide	Hpx	169401374	41241727	1439004	515186	0	0		0	5119854	17191	6087	0	0
												H1299	Amide	Hpx	164934907	41330399	1159625	322668	0	10287		0	4613857	0	0	0	0
												H1299	Amide	Ade	213938896	4840039	267909	49402	7202	0		0	3024001	0	0	0	0
												H1299	Amide	Ade	246114118	6574720	271191	64729	0	0		4418	4330982	4444	0	0	0
												H1299	Amide	Ade	241049158	5982684	141565	34362	0	0		5137	3722428	0	0	0	0
												H1299	Amide	Ade	247742830	6294006	235466	18480	11941	0		0	3365220	0	0	0	0
												H1299	Amide	Gua	54632673	6296662	54698996	13825386	820336	0		4508403	288310	0	240567	0	0
												H1299	Amide	Gua	57500603	7171787	70839632	18752219	1093277	0		5745810	210895	0	227315	26361	0
												H1299	Amide	Gua	51270232	6653992	65333505	16837426	1092559	0		6172833	244735	0	291362	11646	0
												H1299	Amide	Gua	51286665	6500577	59278989	14780204	915176	0		5142546	0	0	161225	0	0
