# Supplementary material for: Succinate dehydrogenase loss suppresses pyrimidine biosynthesis via succinate-mediated inhibition of aspartate transcarbamylase
Source: Nat Metab. 2026 May 4;8(6):1390–409. doi: 10.1038/s42255-026-01524-w (PMC13303085; doi:10.1038/s42255-026-01524-w)
Supplement: Supplementary file 8 — Source data for Figs. 1–6 and Extended Data Figs. 1–9. Images and MolecularDocking_Outputs. [file 42255_2026_1524_MOESM8_ESM.zip › ATCase_SourceData/ATCase_ExtDataFig3_SourceData.xlsx]

## Sheet: Ext Data Fig 3a, b, d-f
	AA5, succinate, fumarate, pyrimidine precursors at several timepoints following AA5 treatment																							Aspartate/UTP at 32 hours post AA5/AA5+Uri
	ND = not detected
	Treatment	Replicate	AA5 (ions)	succinate (ions)	U-13C succinate (ions)	succinate response ratio	fumarate (ions)	U-13C fumarate (ions)	fumarate response ratio	succinate/fumarate (resp. ratio/resp. ratio)	carb-asp (ions)	carb-asp rel to time-matched veh	DHO (ions)	DHO rel to time-matched veh	ORO (ions)	U-13C ORO (ions)	ORO response ratio	ORO rel to time-matched veh	UMP (ions)	U-13C UMP (ions)	UMP response ratio	UMP rel to time-matched veh		Treatment	Replicate	aspartate (ions)	aspartate rel to Veh	UTP (ions)	UTP rel to Veh	succinate (ions)	succinate rel to Veh
	Veh 10hr	1	ND	22749944	95315457	0.238681	100074898	9862772	10.1467	0.0235229														Veh	1	1592222511	0.987118	7296576	1.03778	31173637	0.944655
	Veh 10hr	2	ND	23229501	94798638	0.24504	107887205	10227136	10.5491	0.0232285														Veh	2	1597206052	0.990207	7087381	1.00803	31087085	0.942032
	Veh 10hr	3	ND	26285577	96471598	0.27247	102744402	9851078	10.4298	0.0261242														Veh	3	1649576283	1.02267	6708802	0.954186	36739374	1.11331
	AA5 10hr	1	39745138	2857327693	95066662	30.056	8138159	11218775	0.725405	41.4334														AA5	1	472070103	0.292666	456924	0.0649878	5268847834	159.662
	AA5 10hr	2	44825485	2777483698	97728833	28.4203	8408167	11191230	0.751318	37.8273														AA5	2	526297977	0.326285	356787	0.0507454	5625302481	170.464
	AA5 10hr	3	40708159	2834471378	99194751	28.5748	6604111	11816648	0.558882	51.1285														AA5	3	485985484	0.301293	196594	0.0279613	5237691132	158.718
	Veh 16hr	1	ND	45194902	92596207	0.488086	333335321	8317372	40.077	0.0121787														AA5 + Uri	1	131141623	0.0813028	11850319	1.68546	2992795097	90.6907
	Veh 16hr	2	ND	44882578	89864744	0.499446	325025045	8505962	38.2114	0.0130706														AA5 + Uri	2	134899247	0.0836324	14035442	1.99625	3451722168	104.598
	Veh 16hr	3	ND	60871364	90057623	0.675916	339248660	7765048	43.6892	0.015471														AA5 + Uri	3	174382139	0.10811	18004945	2.56082	5401264100	163.675
	AA5 16hr	1	105472158	5141308401	91740684	56.0417	13844804	11478085	1.20619	46.4616
	AA5 16hr	2	131053220	5625799431	92212790	61.0089	21096177	12645423	1.66829	36.5698
	AA5 16hr	3	167415311	6558458887	95276868	68.8358	22662121	13974590	1.62167	42.4476
	Veh 24hr	1	ND	25033673	92983979	0.269226	142448503	10328135	13.7923	0.01952	11590122	1.03241	8837158	0.99013	2739977	90681	30.2156	1.37686	1917740	47079983	0.0407337	0.950074
	Veh 24hr	2	ND	22047056	92292609	0.238882	121969967	10008394	12.1868	0.0196018	9669038	0.861286	7779040	0.871577	2142994	161399	13.2776	0.605035	1864132	42278520	0.0440917	1.0284
	Veh 24hr	3	ND	23973879	97362740	0.246233	144495317	10485771	13.7801	0.0178687	12419662	1.1063	10159557	1.13829	2622560	117380	22.3425	1.0181	2098904	47923259	0.0437972	1.02153
	AA5 24hr	1	61908632	3022835494	99160842	30.4842	9783144	12288561	0.796118	38.291	540422	0.048139	1220992	0.136802	780273	160831	4.85151	0.221074	521009	45115007	0.0115485	0.269357
	AA5 24hr	2	68635866	3534006692	99245360	35.6088	7663239	12183822	0.628968	56.6146	516073	0.0459701	896958	0.100497	593055	157526	3.76481	0.171555	278169	41096451	0.00676869	0.157873
	AA5 24hr	3	60247761	2981195851	101078690	29.4938	8216973	12382806	0.663579	44.4466	465417	0.0414578	1077357	0.120709	632804	151748	4.1701	0.190023	303344	44410720	0.00683042	0.159313
	Veh 44hr	1	ND	33946054	87503021	0.387942	238908242	9492046	25.1693	0.0154133	21794337	1.01312	29244660	0.959764	28040632	86577	323.881	1.46682	3909934	43865357	0.0891349	0.91025
	Veh 44hr	2	ND	34950132	90401920	0.386608	259265822	9159648	28.3052	0.0136586	22910008	1.06498	30844384	1.01226	29283310	185794	157.612	0.713806	4457294	43428446	0.102635	1.04812
	Veh 44hr	3	ND	38637633	93634632	0.412643	246691038	9981372	24.7151	0.0166959	19832168	0.921905	31323005	1.02797	30214429	167003	180.921	0.819373	4878439	47827716	0.102	1.04163
	AA5 44hr	1	94565500	4394072729	90865395	48.358	20035610	12339398	1.62371	29.7824	1228768	0.0571197	6946291	0.227966	6988122	169793	41.1567	0.186394	1924419	39238795	0.0490438	0.500838
	AA5 44hr	2	71885630	4507789923	101217379	44.5357	13828576	12788262	1.08135	41.1853	1274281	0.0592354	6989927	0.229398	5339120	156484	34.1193	0.154522	1957844	50668946	0.0386399	0.394593
	AA5 44hr	3	119941676	4682677435	96333503	48.609	24266720	13325764	1.82104	26.693	1490443	0.0692837	6363227	0.208831	4965043	162487	30.5566	0.138387	2242904	45019379	0.0498209	0.508773
	Veh 66hr	1	ND	26063809	88671839	0.293936	149987006	10480338	14.3113	0.0205387	14490870	1.06771	8741207	1.0429	3826813	145104	26.3729	1.03623	11185718	57186511	0.195601	1.09729
	Veh 66hr	2	ND	20959925	85228834	0.245925	138144268	10047284	13.7494	0.0178862	12774515	0.94125	7330878	0.874638	3083982	126802	24.3212	0.955614	8198655	53429793	0.153447	0.860819
	Veh 66hr	3	ND	19819510	83362687	0.23775	134222534	10237762	13.1105	0.0181343	13450218	0.991037	9072752	1.08246	3703429	144335	25.6586	1.00816	10609549	57125421	0.185724	1.04189
	AA5 66hr	1	82211715	3823351232	93472855	40.9033	16162508	14409265	1.12167	36.4663	5070115	0.373575	4650267	0.554818	2524876	186694	13.5241	0.531382	8924811	56915718	0.156807	0.87967
	AA5 66hr	2	91621152	3470929252	93426852	37.1513	15009538	13629568	1.10125	33.7356	5206300	0.38361	5151069	0.614568	2121624	119615	17.7371	0.696915	8585778	56299533	0.152502	0.855515
	AA5 66hr	3	77620583	3983065862	95614928	41.6574	16499481	14216572	1.16058	35.8935	4283025	0.315581	4774233	0.569608	2760550	154298	17.891	0.702962	8238848	55486765	0.148483	0.832971

## Sheet: Ext Data Fig 3c
sample_name_unique	plot_group	hue_value	replicate	AA_codon	codon	amino_acid	mito_codon	RPM	charge
M01	143B_ETCinhib	Vec	1	Asp-GAC	GAC	Asp	FALSE	14975	95.6012
M01	143B_ETCinhib	Vec	1	Asp-GAC	GAC	Asp	TRUE	931.219	95.4037
M02	143B_ETCinhib	Vec	2	Asp-GAC	GAC	Asp	FALSE	15403.2	95.2197
M02	143B_ETCinhib	Vec	2	Asp-GAC	GAC	Asp	TRUE	1024.68	95.8834
M01	143B_ETCinhib	Vec	1	Asn-AAC	AAC	Asn	FALSE	29573.3	94.2134
M01	143B_ETCinhib	Vec	1	Asn-AAC	AAC	Asn	TRUE	257.955	75.4673
M02	143B_ETCinhib	Vec	2	Asn-AAC	AAC	Asn	FALSE	29634.5	94.5107
M02	143B_ETCinhib	Vec	2	Asn-AAC	AAC	Asn	TRUE	276.273	75.7112
M05	143B_ETCinhib	AA5	1	Asp-GAC	GAC	Asp	FALSE	15756.8	96.4308
M05	143B_ETCinhib	AA5	1	Asp-GAC	GAC	Asp	TRUE	1286.07	95.7238
M06	143B_ETCinhib	AA5	2	Asp-GAC	GAC	Asp	FALSE	15744.9	96.2728
M06	143B_ETCinhib	AA5	2	Asp-GAC	GAC	Asp	TRUE	1378.25	95.9477
M05	143B_ETCinhib	AA5	1	Asn-AAC	AAC	Asn	FALSE	29317.7	94.1185
M05	143B_ETCinhib	AA5	1	Asn-AAC	AAC	Asn	TRUE	241.809	91.6049
M06	143B_ETCinhib	AA5	2	Asn-AAC	AAC	Asn	FALSE	27634	94.6599
M06	143B_ETCinhib	AA5	2	Asn-AAC	AAC	Asn	TRUE	235.454	91.5344
