# Supplementary material for: Succinate dehydrogenase loss suppresses pyrimidine biosynthesis via succinate-mediated inhibition of aspartate transcarbamylase
Source: Nat Metab. 2026 May 4;8(6):1390–409. doi: 10.1038/s42255-026-01524-w (PMC13303085; doi:10.1038/s42255-026-01524-w)
Supplement: Supplementary file 8 — Source data for Figs. 1–6 and Extended Data Figs. 1–9. Images and MolecularDocking_Outputs. [file 42255_2026_1524_MOESM8_ESM.zip › ATCase_SourceData/ATCase_Fig2_SourceData.xlsx]

## Sheet: Fig 2a
	Aspartate Levels at 24/44hr Following AA5 Treatment
	Treatment	Replicate	Aspartate (ions)	U-13C Aspartate (ions)	Aspartate response ratio	Rel. to Time-Matched Veh
	Veh 24hr	1	1065056483	416892913	2.55475	1.02011
	Veh 24hr	2	989194381	418465002	2.36386	0.943892
	Veh 24hr	3	1163769365	448547532	2.59453	1.036
	AA5 24hr	1	124575044	596799726	0.208738	0.0833493
	AA5 24hr	2	118011253	577713421	0.204273	0.0815663
	AA5 24hr	3	120019303	570993852	0.210194	0.0839304
	Veh 44hr	1	779260231	433100949	1.79926	0.977437
	Veh 44hr	2	816777108	431702744	1.89199	1.02781
	Veh 44hr	3	815286923	445237477	1.83113	0.99475
	AA5 44hr	1	222822551	536566918	0.415274	0.225596
	AA5 44hr	2	226271865	570842422	0.396382	0.215333
	AA5 44hr	3	247090735	537200263	0.45996	0.249871

## Sheet: Fig 2c
Aspartate Fates at 44hr Following AA5 Treatment
Treatment	Replicate	AMP (ions)	U-13C AMP (ions)	AMP response ratio	Rel. to Veh	Asn (ions)	U-13C Asn (ions)	Asn response ratio	Rel. to Veh	UMP (ions)	U-13C UMP (ions)	UMP response ratio	Rel. to Veh
Veh 44hr	1	37000038	356650732	0.103743	1.22686	4432058	8399453	0.52766	#DIV/0!	3909934	43865357	0.0891349	#DIV/0!
Veh 44hr	2	39768307	406935320	0.0977264	1.15571	4261220	7778841	0.547796	#DIV/0!	4457294	43428446	0.102635	#DIV/0!
Veh 44hr	3	36923618	401778899	0.0919003	1.08681	5560948	8373080	0.664146	#DIV/0!	4878439	47827716	0.102	#DIV/0!
AA5 44hr	1	40299134	377881953	0.106645	1.26118	56603146	10536981	5.37186	#DIV/0!	1924419	39238795	0.0490438	#DIV/0!
AA5 44hr	2	33669136	365026621	0.0922375	1.0908	54764214	9316694	5.87807	#DIV/0!	1957844	50668946	0.0386399	#DIV/0!
AA5 44hr	3	35875978	359655081	0.0997511	1.17965	56993971	9123669	6.24683	#DIV/0!	2242904	45019379	0.0498209	#DIV/0!

## Sheet: Fig 2d
Vessel Name: C1_41_AspFates_NucRFP
Metric: Green Integrated Intensity / Orange Integrated Intensity
Cell Type: 143B
Passage: 0
Notes:
Analysis: C3_GFP-Orange_241108_v3
raw GFP/RFP intensities		Veh				AA5				AA5 + Uri				AA5 + Ade				AA5 + Asn
Date Time	Elapsed	A1	B1	C1	D1	A2	B2	C2	D2	A3	B3	C3	D3	A4	B4	C4	D4	A6	B6	C6	D6
2024-12-04 10:30:00	0	0.581329	0.551415	0.548366	0.570839	0.543309	0.491227	0.600887	0.472144	0.543197	0.612165	0.571121	0.57035	0.45591	0.561571	0.550803	0.524417	0.515722	0.529339	0.479219	0.500641
2024-12-04 13:30:00	3	0.607757	0.546767	0.55363	0.539595	0.277703	0.277219	0.385455	0.281266	0.300222	0.378076	0.345792	0.326651	0.275745	0.309205	0.335664	0.307522	0.300187	0.332894	0.28581	0.298317
2024-12-04 16:30:00	6	0.520784	0.474025	0.494869	0.472698	0.150616	0.165505	0.211185	0.159757	0.166106	0.220727	0.162282	0.173902	0.154697	0.175171	0.19557	0.177229	0.172276	0.187766	0.171933	0.162945
2024-12-04 19:30:00	9	0.490751	0.432152	0.444321	0.427805	0.100398	0.109541	0.129303	0.101453	0.113036	0.152223	0.108143	0.107259	0.104818	0.119332	0.145558	0.115204	0.115182	0.124478	0.117297	0.118112
2024-12-04 22:30:00	12	0.462545	0.407137	0.424907	0.406529	0.0761293	0.0741692	0.0977285	0.0723121	0.0856462	0.10766	0.0805972	0.0814109	0.0726012	0.0855376	0.131153	0.0775934	0.0889793	0.0885282	0.0926691	0.0797767
2024-12-05 01:30:00	15	0.431806	0.392093	0.39708	0.382496	0.0581766	0.0540259	0.0699998	0.0543202	0.0621227	0.0823119	0.0596189	0.0664394	0.0544959	0.066084	0.0894566	0.0564654	0.067621	0.0640358	0.0746338	0.0601598
2024-12-05 04:30:00	18	0.423724	0.388413	0.394763	0.375119	0.0537539	0.0444284	0.065482	0.0438472	0.0451685	0.0653695	0.043506	0.0497633	0.0493926	0.0564	0.0712721	0.0449106	0.0675059	0.0553244	0.0689204	0.058528
2024-12-05 07:30:00	21	0.425737	0.37946	0.396798	0.373433	0.0525121	0.0433741	0.056439	0.039965	0.0373007	0.0505125	0.0359645	0.0435883	0.0432433	0.0572672	0.061747	0.0446798	0.063612	0.0555436	0.0649111	0.0563363
2024-12-05 10:30:00	24	0.421727	0.379934	0.39491	0.375047	0.0675046	0.0505488	0.061537	0.0451047	0.0330564	0.0412153	0.0289071	0.0353948	0.0476875	0.0581134	0.0692345	0.0455325	0.0820153	0.0642485	0.0792934	0.0679364
2024-12-05 13:30:00	27	0.403595	0.385917	0.389822	0.371693	0.0846082	0.064657	0.0734115	0.0536136	0.02612	0.0356668	0.0259255	0.0310925	0.059296	0.0667436	0.0805243	0.054543	0.104673	0.0788889	0.0964017	0.0861113
2024-12-05 16:30:00	30	0.396755	0.384381	0.383268	0.372712	0.122404	0.0975832	0.0986164	0.0872357	0.0268774	0.0323179	0.0203242	0.0267041	0.0764501	0.0844506	0.0964154	0.0716682	0.15653	0.123732	0.136667	0.116629
2024-12-05 19:30:00	33	0.39822	0.390383	0.371285	0.37297	0.177509	0.144928	0.147408	0.132878	0.0209963	0.0310572	0.0195094	0.0247502	0.0986445	0.10284	0.126238	0.0835973	0.212246	0.160361	0.190908	0.166105
2024-12-05 22:30:00	36	0.393143	0.380058	0.358648	0.366752	0.245072	0.218576	0.210588	0.196373	0.0192114	0.0289707	0.0218052	0.0215916	0.138756	0.13457	0.162049	0.105541	0.289764	0.220801	0.267388	0.244477
2024-12-06 01:30:00	39	0.370647	0.358762	0.333197	0.356004	0.311596	0.272888	0.27409	0.262641	0.019741	0.0261383	0.0236428	0.0224087	0.172414	0.16864	0.195576	0.137244	0.349708	0.295522	0.331857	0.306531
2024-12-06 04:30:00	42	0.33743	0.347936	0.308418	0.334092	0.391603	0.342774	0.343338	0.330476	0.0172672	0.0233985	0.0210485	0.0209763	0.224819	0.21824	0.240693	0.176559	0.421757	0.362191	0.405806	0.387786
2024-12-06 07:30:00	45	0.303974	0.322335	0.284964	0.317381	0.427269	0.388954	0.399316	0.398317	0.018463	0.0246102	0.0207847	0.0204075	0.256098	0.244653	0.281673	0.202036	0.454913	0.416467	0.445772	0.432354
2024-12-06 10:30:00	48	0.313648	0.298417	0.270467	0.318233	0.517166	0.468643	0.442194	0.483511	0.0186994	0.0256021	0.0261582	0.0195327	0.319477	0.299309	0.345122	0.2679	0.546582	0.501646	0.511995	0.492309
2024-12-06 13:30:00	51	0.288703	0.281258	0.268114	0.291783	0.53369	0.496466	0.481857	0.487146	0.0176536	0.0254736	0.0243735	0.0197615	0.319122	0.315608	0.373203	0.269186	0.534438	0.503743	0.525608	0.503663
2024-12-06 16:30:00	54	0.269048	0.256714	0.228723	0.2602	0.564625	0.529756	0.534214	0.523462	0.0179235	0.02614	0.0229261	0.0168714	0.342345	0.335312	0.39846	0.293049	0.542423	0.514634	0.553176	0.523911
2024-12-06 19:30:00	57	0.24102	0.238221	0.209363	0.22224	0.559501	0.519584	0.537251	0.517182	0.0167059	0.0255162	0.0246962	0.0171714	0.33436	0.338308	0.396905	0.303117	0.531516	0.524501	0.542135	0.527396
2024-12-06 22:30:00	60	0.215485	0.20899	0.190636	0.196693	0.55353	0.560027	0.549249	0.520953	0.0198654	0.0245239	0.0210559	0.0160295	0.332799	0.342269	0.383376	0.308001	0.52386	0.517303	0.570312	0.524682
2024-12-07 01:30:00	63	0.190164	0.194826	0.168867	0.17128	0.53271	0.530028	0.530104	0.517437	0.0200173	0.0235823	0.0228115	0.0176548	0.325952	0.341662	0.373814	0.300069	0.509341	0.518611	0.56108	0.543171
2024-12-07 04:30:00	66	0.161988	0.163329	0.141693	0.148072	0.529408	0.55566	0.539827	0.534363	0.0211905	0.026401	0.0207235	0.0161055	0.333355	0.344869	0.354835	0.308805	0.532453	0.505014	0.586043	0.569587
2024-12-07 07:30:00	69	0.141421	0.141465	0.118792	0.127058	0.520864	0.566679	0.530852	0.518684	0.0234296	0.026094	0.0207094	0.0171923	0.314953	0.309523	0.333615	0.309738	0.511308	0.497387	0.546295	0.572919
2024-12-07 10:30:00	72	0.1235	0.124887	0.101423	0.108518	0.539219	0.552528	0.534348	0.524584	0.0233518	0.02417	0.0211001	0.0201711	0.310452	0.313269	0.344438	0.307451	0.504029	0.486052	0.565749	0.579254
2024-12-07 13:30:00	75	0.111027	0.111921	0.0909402	0.0934391	0.521443	0.551153	0.535506	0.516432	0.024142	0.0259149	0.0213561	0.0226899	0.29391	0.299659	0.345721	0.297749	0.492165	0.487369	0.548605	0.561603
2024-12-07 16:30:00	78	0.0980084	0.0982626	0.0785216	0.0823373	0.527337	0.548752	0.538655	0.512089	0.0273999	0.0273841	0.0197858	0.022318	0.303349	0.311044	0.328974	0.305227	0.499517	0.51007	0.543748	0.576649
2024-12-07 19:30:00	81	0.0938704	0.0905744	0.0755145	0.0798032	0.511081	0.547895	0.553802	0.501407	0.0329418	0.029446	0.0227911	0.0219642	0.302723	0.301048	0.322832	0.309007	0.487207	0.497787	0.525697	0.537175
2024-12-07 22:30:00	84	0.0876887	0.0873062	0.0718043	0.0748692	0.532371	0.556382	0.58082	0.498234	0.0326601	0.0280329	0.02514	0.0256086	0.310494	0.317905	0.329235	0.299457	0.495812	0.498641	0.537629	0.521065
2024-12-08 01:30:00	87	0.0930153	0.0856235	0.076353	0.0741944	0.52114	0.539666	0.570221	0.498621	0.0377571	0.0282832	0.026083	0.0251131	0.311183	0.315641	0.330427	0.287098	0.493977	0.482581	0.517202	0.522085
2024-12-08 04:30:00	90	0.0969479	0.0803361	0.074758	0.0768124	0.525088	0.541083	0.576989	0.495255	0.0396886	0.0289962	0.0271273	0.0258611	0.314401	0.327255	0.324356	0.292888	0.498314	0.470919	0.524394	0.503029
2024-12-08 07:30:00	93	0.100703	0.0850235	0.0787622	0.0767444	0.499386	0.504918	0.579133	0.471737	0.0361535	0.0323774	0.0295564	0.0257103	0.303712	0.32275	0.311603	0.289201	0.492355	0.453089	0.497283	0.486918
2024-12-08 10:30:00	96	0.106309	0.0860792	0.0817669	0.0815979	0.501977	0.504022	0.573488	0.463763	0.0348571	0.0346753	0.0289014	0.0269921	0.298563	0.328198	0.320698	0.290333	0.485229	0.459318	0.499404	0.47576
		Veh				AA5				AA5 + Uri				AA5 + Ade				AA5 + Asn
GFP/RFP intensity normalized to T0	Elapsed	A1	B1	C1	D1	A2	B2	C2	D2	A3	B3	C3	D3	A4	B4	C4	D4	A6	B6	C6	D6
	0	1	1	1	1	1	1	1	1	1	1	1	1	1	1	1	1	1	1	1	1
	3	1.04546	0.99157	1.0096	0.945267	0.511132	0.564341	0.641476	0.595722	0.552695	0.617604	0.605461	0.572721	0.604822	0.550608	0.609408	0.586406	0.582072	0.628887	0.596407	0.595871
	6	0.895851	0.859651	0.902443	0.828075	0.27722	0.336923	0.351455	0.338364	0.305792	0.360567	0.284147	0.304904	0.339315	0.311931	0.355063	0.337955	0.334049	0.354719	0.358776	0.325472
	9	0.844188	0.783715	0.810263	0.749432	0.184789	0.222995	0.215186	0.214878	0.208094	0.248663	0.189352	0.188059	0.22991	0.212497	0.264266	0.219679	0.223341	0.235157	0.244768	0.235921
	12	0.79567	0.738349	0.774861	0.71216	0.140122	0.150988	0.16264	0.153157	0.15767	0.175867	0.141121	0.142738	0.159245	0.152319	0.238111	0.147961	0.172533	0.167243	0.193375	0.159349
	15	0.742791	0.711067	0.724116	0.670058	0.107078	0.109982	0.116494	0.11505	0.114365	0.13446	0.104389	0.116489	0.119532	0.117677	0.162411	0.107673	0.131119	0.120973	0.15574	0.120166
	18	0.728889	0.704393	0.719891	0.657135	0.0989381	0.0904438	0.108975	0.0928682	0.0831531	0.106784	0.0761765	0.0872504	0.108338	0.100433	0.129397	0.085639	0.130896	0.104516	0.143818	0.116906
	21	0.732352	0.688156	0.723601	0.654183	0.0966523	0.0882975	0.0939261	0.0846458	0.0686687	0.0825144	0.0629717	0.0764238	0.0948505	0.101977	0.112103	0.085199	0.123345	0.10493	0.135452	0.112529
	24	0.725454	0.689015	0.720158	0.65701	0.124247	0.102903	0.10241	0.0955317	0.0608552	0.067327	0.0506147	0.0620581	0.104599	0.103484	0.125697	0.0868249	0.15903	0.121375	0.165464	0.135699
	27	0.694263	0.699866	0.710879	0.651134	0.155728	0.131624	0.122172	0.113553	0.0480856	0.0582633	0.0453941	0.0545149	0.130061	0.118852	0.146194	0.104007	0.202963	0.149033	0.201164	0.172002
	30	0.682497	0.69708	0.698928	0.652919	0.225293	0.198652	0.164118	0.184765	0.04948	0.0527928	0.0355865	0.0468205	0.167687	0.150383	0.175045	0.136662	0.303517	0.233748	0.285187	0.23296
	33	0.685017	0.707966	0.677076	0.653372	0.326719	0.295032	0.245318	0.281435	0.0386531	0.0507333	0.0341598	0.0433947	0.216368	0.183128	0.229189	0.15941	0.411551	0.302946	0.398374	0.331786
	36	0.676283	0.68924	0.65403	0.642479	0.451073	0.44496	0.350461	0.415918	0.0353673	0.047325	0.0381796	0.0378568	0.304349	0.239632	0.294204	0.201254	0.56186	0.417125	0.557965	0.488327
	39	0.637585	0.65062	0.607618	0.62365	0.573515	0.555525	0.456143	0.556273	0.0363422	0.0426981	0.0413972	0.0392895	0.378175	0.300301	0.355074	0.261707	0.678094	0.558285	0.692494	0.612278
	42	0.580446	0.630986	0.56243	0.585265	0.720774	0.697791	0.571385	0.699947	0.0317881	0.0382226	0.0368547	0.0367779	0.493121	0.388623	0.436985	0.336676	0.817798	0.684233	0.846806	0.77458
	45	0.522896	0.584559	0.51966	0.55599	0.78642	0.791801	0.664543	0.843633	0.0339894	0.0402018	0.0363927	0.0357806	0.561729	0.435659	0.511386	0.385259	0.882089	0.786769	0.930205	0.863602
	48	0.539537	0.541183	0.493223	0.557483	0.951883	0.954026	0.735902	1.02408	0.0344248	0.0418222	0.0458014	0.0342469	0.700747	0.532985	0.626579	0.510853	1.05984	0.947684	1.06839	0.983358
	51	0.496627	0.510066	0.488934	0.511147	0.982297	1.01067	0.801909	1.03177	0.0324995	0.0416123	0.0426766	0.034648	0.699966	0.562009	0.677561	0.513304	1.03629	0.951645	1.0968	1.00604
	54	0.462816	0.465554	0.417099	0.455819	1.03923	1.07843	0.889041	1.10869	0.0329962	0.0427008	0.0401423	0.0295807	0.750906	0.597097	0.723416	0.558809	1.05177	0.972221	1.15433	1.04648
	57	0.414602	0.432016	0.381794	0.389322	1.0298	1.05773	0.894096	1.09539	0.0307548	0.0416818	0.0432417	0.0301067	0.73339	0.602433	0.720593	0.578007	1.03062	0.99086	1.13129	1.05344
	60	0.370676	0.379006	0.347645	0.344568	1.01881	1.14006	0.914064	1.10338	0.0365712	0.040061	0.0368677	0.0281048	0.729966	0.609485	0.696031	0.587321	1.01578	0.977262	1.19009	1.04802
	63	0.32712	0.353319	0.307946	0.30005	0.980492	1.07899	0.882203	1.09593	0.0368508	0.0385228	0.0399417	0.0309544	0.714948	0.608404	0.678671	0.572194	0.987627	0.979733	1.17082	1.08495
	66	0.278651	0.2962	0.258391	0.259393	0.974414	1.13117	0.898384	1.13178	0.0390107	0.0431273	0.0362857	0.0282379	0.731187	0.614115	0.644213	0.588853	1.03244	0.954048	1.22291	1.13772
	69	0.243271	0.256548	0.216629	0.222581	0.958688	1.1536	0.883447	1.09857	0.0431328	0.0426257	0.036261	0.0301434	0.690824	0.551173	0.605688	0.590632	0.99144	0.939637	1.13997	1.14437
	72	0.212445	0.226484	0.184956	0.190103	0.992473	1.12479	0.889265	1.11107	0.0429895	0.0394828	0.036945	0.0353663	0.680951	0.557845	0.625337	0.586271	0.977327	0.918225	1.18056	1.15703
	75	0.190988	0.202971	0.165838	0.163687	0.959753	1.12199	0.891192	1.0938	0.0444443	0.0423332	0.0373933	0.0397824	0.644667	0.533608	0.627667	0.56777	0.954321	0.920713	1.14479	1.12177

## Sheet: Fig 2e
Vessel Name: C1_32
Metric: Green Integrated Intensity / Red Integrated Intensity
Cell Type: 143B
Passage: 0
Notes:
Analysis: 143B_RG_C1_Jan2024_MLH
raw GFP/RFP intensities		Veh				BRQ				BRQ + Uri
Date Time	Elapsed	A1	B1	C1	D1	A1	B1	C1	D1	A4	B4	C4	D4
2024-04-18 14:10:00	0	11.279	8.01697	7.15013	8.00804	7.00028	6.86943	6.30911	8.06489	9.50284	7.81915	8.97323	6.74977
2024-04-18 16:53:00	2.71667	9.52051	9.77578	8.44677	8.93466	10.1923	7.93813	10.2997	8.85581	8.60827	8.41299	8.10399	8.70882
2024-04-18 19:53:00	5.71667	9.54454	10.1879	8.50623	9.14902	9.30387	7.20641	8.9487	8.64119	8.78472	8.59499	8.93012	8.95377
2024-04-18 22:53:00	8.71667	10.8351	10.6473	9.21023	9.33148	9.33603	6.88052	8.69102	8.42042	9.39906	8.96692	9.68069	9.84297
2024-04-19 01:53:00	11.7167	11.4583	11.2563	9.85615	10.2665	9.61646	7.2633	9.7723	9.54197	10.361	9.82814	10.2075	10.2603
2024-04-19 04:53:00	14.7167	11.572	11.696	10.2845	11.0154	11.5022	8.86984	11.8902	11.5122	10.3578	10.5088	10.8819	10.3147
2024-04-19 07:53:00	17.7167	13.3992	12.5405	10.6163	11.4779	14.7967	11.3223	15.1111	14.4891	11.4834	11.1945	11.0409	10.9458
2024-04-19 10:53:00	20.7167	14.4318	13.6744	11.1652	12.0016	18.6031	14.1152	18.5959	17.7345	11.7279	11.3949	11.2626	11.4674
2024-04-19 13:53:00	23.7167	14.8625	13.9177	11.7063	11.9843	24.1874	17.794	21.9795	22.6898	11.7381	11.7693	11.9638	12.3825
2024-04-19 16:53:00	26.7167	15.5228	14.2307	13.2337	12.0745	28.4762	21.2743	23.8553	26.808	11.6379	12.3233	11.769	12.4291
2024-04-19 19:53:00	29.7167	15.6582	14.3491	13.7652	12.2104	30.2645	24.3438	26.3934	31.4417	11.5255	13.1358	12.1564	12.3357
2024-04-19 22:53:00	32.7167	16.3406	14.2169	13.6842	11.8292	31.9915	25.3727	27.8011	33.924	11.7539	13.0036	12.9099	11.89
2024-04-20 01:53:00	35.7167	15.6543	13.9676	13.8036	11.9771	33.2191	27.0776	31.0226	34.6662	11.6747	12.8028	12.9281	11.7454
2024-04-20 04:53:00	38.7167	16.0935	13.4623	15.527	11.8719	34.867	28.1395	32.376	40.8056	11.4956	13.2319	13.3056	11.8961
2024-04-20 07:53:00	41.7167	15.2588	13.2395	14.8584	11.7436	34.3426	28.5402	34.3237	36.8986	11.1116	12.8111	13.1128	11.5089
2024-04-20 10:53:00	44.7167	16.1362	13.1799	16.3581	11.733	34.5417	29.6951	33.6607	38.5176	10.6098	13.5671	12.7276	11.4407
2024-04-20 13:53:00	47.7167	15.3606	12.848	15.5304	14.7214	34.3296	29.6116	34.154	38.1874	10.7928	11.9464	12.2854	11.196
2024-04-20 16:53:00	50.7167	14.6045	12.4737	13.0222	11.5704	35.3882	29.8453	33.7251	38.557	10.6265	12.0404	11.8744	10.4206
2024-04-20 19:53:00	53.7167	14.0472	11.6767	16.7905	11.2235	34.753	30.246	33.4257	37.4397	10.3842	11.4153	11.5317	10.1151
2024-04-20 22:53:00	56.7167	13.2515	11.2203	11.8146	10.3332	34.3325	28.9448	35.5953	34.6867	9.98449	10.6507	11.177	9.28381
2024-04-21 01:53:00	59.7167	12.3411	10.3483	14.9009	9.99121	34.1998	29.1462	30.2167	34.4089	9.57891	10.2641	10.5631	8.3597
2024-04-21 04:53:00	62.7167	11.3189	9.56142	14.828	9.27743	31.7099	28.0572	28.087	34.2651	8.80222	9.76733	10.6632	8.03551
2024-04-21 07:53:00	65.7167	10.0611	8.6852	9.30293	8.11432	28.9991	25.4475	25.7563	32.2492	8.59693	9.65146	9.48151	7.58701
2024-04-21 10:53:00	68.7167	8.72425	7.58314	8.48012	7.02513	27.0741	24.3708	25.3781	30.231	7.9933	8.78799	8.59187	7.07502
2024-04-21 13:53:00	71.7167	7.65085	6.77156	10.8274	6.30494	26.3826	22.1965	23.5065	28.1675	7.31685	8.48273	8.18403	6.6576
		Veh (C1-31)				BRQ				BRQ + Uri
GFP/RFP intensity normalized to T0	Elapsed	A1	B1	C1	D1	A1	B1	C1	D1	A4	B4	C4	D4
	0	1	1	1	1	1	1	1	1	1	1	1	1
	2.71667	0.844095	1.21939	1.18135	1.11571	1.45598	1.15557	1.63252	1.09807	0.905863	1.07595	0.90313	1.29024
	5.71667	0.846226	1.27079	1.18966	1.14248	1.32907	1.04906	1.41838	1.07146	0.924431	1.09922	0.995196	1.32653
	8.71667	0.960651	1.3281	1.28812	1.16526	1.33367	1.00161	1.37753	1.04408	0.989079	1.14679	1.07884	1.45827
	11.7167	1.0159	1.40406	1.37846	1.28203	1.37373	1.05734	1.54892	1.18315	1.09031	1.25693	1.13755	1.52009
	14.7167	1.02598	1.45891	1.43837	1.37554	1.64311	1.2912	1.8846	1.42744	1.08997	1.34398	1.21271	1.52815
	17.7167	1.18798	1.56424	1.48477	1.43329	2.11373	1.64822	2.39512	1.79657	1.20842	1.43168	1.23043	1.62165
	20.7167	1.27954	1.70568	1.56154	1.49869	2.65749	2.05479	2.94747	2.19898	1.23415	1.4573	1.25513	1.69894
	23.7167	1.31772	1.73603	1.63721	1.49653	3.45521	2.59032	3.48378	2.8134	1.23522	1.50519	1.33328	1.8345
	26.7167	1.37626	1.77507	1.85083	1.5078	4.06787	3.09695	3.78108	3.32404	1.22467	1.57604	1.31156	1.84141
	29.7167	1.38827	1.78983	1.92517	1.52476	4.32333	3.54378	4.18338	3.89859	1.21284	1.67996	1.35474	1.82758
	32.7167	1.44877	1.77335	1.91384	1.47716	4.57003	3.69357	4.40649	4.20638	1.23688	1.66305	1.43871	1.76154
	35.7167	1.38792	1.74225	1.93054	1.49563	4.7454	3.94175	4.91711	4.29842	1.22855	1.63736	1.44075	1.74011
	38.7167	1.42686	1.67923	2.17156	1.4825	4.9808	4.09633	5.13163	5.05967	1.2097	1.69225	1.48281	1.76244
	41.7167	1.35286	1.65144	2.07807	1.46648	4.90589	4.15467	5.44033	4.57522	1.1693	1.63843	1.46132	1.70507
	44.7167	1.43065	1.64399	2.2878	1.46515	4.93433	4.3228	5.33525	4.77596	1.11649	1.73511	1.4184	1.69498
	47.7167	1.36188	1.6026	2.17205	1.83833	4.90404	4.31063	5.41345	4.73502	1.13574	1.52784	1.36912	1.65872
	50.7167	1.29485	1.55591	1.82126	1.44484	5.05525	4.34465	5.34547	4.78085	1.11824	1.53986	1.32331	1.54384
	53.7167	1.24543	1.45649	2.34828	1.40153	4.96452	4.40299	5.298	4.64231	1.09274	1.45992	1.28513	1.49858
	56.7167	1.17489	1.39957	1.65236	1.29036	4.90445	4.21357	5.64188	4.30095	1.05068	1.36213	1.24559	1.37542
	59.7167	1.09417	1.2908	2.084	1.24765	4.8855	4.24289	4.78937	4.26651	1.008	1.31269	1.17718	1.23852
	62.7167	1.00354	1.19265	2.07382	1.15852	4.5298	4.08436	4.45182	4.24868	0.926272	1.24915	1.18833	1.19049
	65.7167	0.892027	1.08335	1.30109	1.01327	4.14256	3.70446	4.08239	3.99871	0.90467	1.23434	1.05664	1.12404
	68.7167	0.773498	0.945886	1.18601	0.87726	3.86758	3.54772	4.02245	3.74847	0.841148	1.12391	0.9575	1.04819
	71.7167	0.678329	0.844653	1.5143	0.787327	3.7688	3.23121	3.72581	3.49261	0.769964	1.08487	0.91205	0.986345
