# Supplementary material for: Succinate dehydrogenase loss suppresses pyrimidine biosynthesis via succinate-mediated inhibition of aspartate transcarbamylase
Source: Nat Metab. 2026 May 4;8(6):1390–409. doi: 10.1038/s42255-026-01524-w (PMC13303085; doi:10.1038/s42255-026-01524-w)
Supplement: Supplementary file 8 — Source data for Figs. 1–6 and Extended Data Figs. 1–9. Images and MolecularDocking_Outputs. [file 42255_2026_1524_MOESM8_ESM.zip › ATCase_SourceData/ATCase_ExtDataFig2_SourceData.xlsx]

## Sheet: Ext Data Fig 2a
proliferation rate (doublings/day)
	143B jAspSnFR3/NucRFP			143B jAspSnFR3/NucRFP GOT1/2 DKO		143B jAspSnFR3/NucRFP
Treatment	Veh	Rot	Rot + Asp	DKO	DKO + Asp	AA5	AA5 + Asp
Replicate 1	0.985927	-0.0593452	0.816228	0.00248021	1.01402	0.543165	0.836223
Replicate 2	1.06266	-0.0538249	0.914296	0.0335029	1.09278	0.318839	0.815347
Replicate 3	1.03273	-0.0716634	0.905546	0.0651243	1.02634	0.251735	0.850113
Replicate 4	0.966428	-0.0468404	0.756963	0.0174156	0.931951	0.271072	0.81295

## Sheet: Ext Data Fig 2c, d
	H1299 GOT1/2 DKO					143B GOT1/2 DKO
	Asp (mM)	Proliferation Rate (doublings/day)				Asp (mM)	Proliferation Rate (doub/day)
	40	0.68	0.68	0.63		20	1.11251	1.0983	1.06515
	30	0.57	0.57	0.54		10	0.984149	0.950751	0.90696
	20	0.43	0.41	0.39		9	0.888724	0.890589	0.818926
	14	0.29	0.3	0.23		8	0.771778	0.764626	0.767822
	10	0.14	0.1	0.12		7	0.689804	0.676481	0.670011
	8	0.07	0.1	0.02		6	0.471416	0.511119	0.478368
	1	-0.04	0.06	-0.04		5	0.256949	0.284691	0.202819
						4	-0.172298	-0.0193785	-0.104248
						3	-0.410365	-0.410365	-0.341852

## Sheet: Ext Data Fig 2e, f nuclei
Vessel Name: H1299_PYR_SDHi_1
Metric: Red Object Count Per Well (Per Well)
Cell Type: H1299
Passage: 0
Notes:
Analysis: H1299_jAspSnFR3_110324
raw nuclei instance counts		Veh - Pyr				Veh +Pyr
Date Time	Elapsed	A1	B1	C1	D1	A4	B4	C4	D4
2024-10-29 16:27:00	0	17461.7	12091.4	14173.9	14539.2	13699.1	11982	10959.1	13077.9
2024-10-29 19:27:00	3	18557.9	14137.3	15489	16000.4	15269.8	13479.8	13004.8	15087.2
2024-10-29 22:27:00	6	19726.9	16110.2	17388.8	18192.5	17973.2	15160.2	14393	16804.1
2024-10-30 01:27:00	9	21882	17827.1	19909.3	20420.9	19836.5	16986.8	16767.5	18557.8
2024-10-30 04:27:00	12	23087.5	18777	21261	22393.5	22320.5	18886.5	18375.1	20384.3
2024-10-30 07:27:00	15	25571.8	20530.3	23526	24037.5	24841.3	21261.1	20311.2	23708.7
2024-10-30 10:27:00	18	29042.5	22612.7	25498.9	26485.1	27946.5	23891.3	23745.2	27471.5
2024-10-30 13:27:00	21	32074.5	25864.1	29663.5	29590.3	31453.5	27033	27544.7	30686.3
2024-10-30 16:27:00	24	36567.9	29480.9	32403.3	32878.3	37518	30942	31928.5	34960.8
2024-10-30 19:27:00	27	39636.7	33608.8	36568.1	38102.2	41755.7	34887.7	34668.2	38723.6
2024-10-30 22:27:00	30	43984	36495.1	41317.2	42668.7	46943.1	40294.3	38979	45372.1
2024-10-31 01:27:00	33	49390.7	40550	46431.6	47637.2	53372.7	45335.6	44531.9	51363.4
2024-10-31 04:27:00	36	55272.3	46687.3	51728.8	52313.2	60752.1	51619.1	50888.6	58523.7
2024-10-31 07:27:00	39	61629	53299.7	57939.1	61081.1	70981	59802.3	59546.6	64624.6
2024-10-31 10:27:00	42	69446.7	60532.9	64953.4	65428.3	79164.3	66451.1	66707	73209.6
2024-10-31 13:27:00	45	74269	66085.9	73867.2	73282.6	88808.7	75547.6	72624.9	83109.7
2024-10-31 16:27:00	48	80442.9	73647.9	81867.7	82927	99110.6	85703.3	83109.7	90964.3
2024-10-31 19:27:00	51	91402.4	82890.7	93338.4	89356.6	111422	97137.9	93740.6	106709
2024-10-31 22:27:00	54	99074.2	94763.4	100535	96955.3	128592	110801	107586	119240
2024-11-01 01:27:00	57	108974	107659	114162	110034	143278	126546	118692	131551
2024-11-01 04:27:00	60	116135	118034	126765	118107	158256	140794	127825	142986
2024-11-01 07:27:00	63	125341	127934	139625	128921	172321	156283	142182	159023
2024-11-01 10:27:00	66	133524	138346	150694	138894	187262	171627	156685	173709
2024-11-01 13:27:00	69	141816	154128	160156	150986	199427	183792	170092	188906
2024-11-01 16:27:00	72	151607	168156	170786	157233	219958	201291	185216	205236
2024-11-01 19:27:00	75	160411	178860	186166	169471	230516	218643	198112	217584
2024-11-01 22:27:00	78	171590	185655	195847	178531	240964	233914	203044	233256
2024-11-02 01:27:00	81	179116	196140	205492	192450	245275	244946	218716	244070
2024-11-02 04:27:00	84	187482	210899	210570	196834	249988	257221	235375	254554
avg. proliferation rate (9hr windows) (doub/day)		Veh - Pyr				Veh +Pyr
	Elapsed	A1	B1	C1	D1	A4	B4	C4	D4
	4.5	0.868142	1.49356	1.30722	1.30692	1.42419	1.34278	1.63611	1.34638
	7.5	0.84022	1.09189	1.21857	1.29326	1.46052	1.2975	1.3299	1.15769
	10.5	0.998371	0.932748	1.16293	1.07187	1.24505	1.30114	1.32509	1.32427
	13.5	1.08912	0.914823	0.951973	1.00036	1.31871	1.3122	1.33857	1.5091
	16.5	1.26484	1.23196	1.28127	1.07211	1.31959	1.37963	1.55739	1.57369
	19.5	1.37607	1.39206	1.2317	1.20493	1.58624	1.4436	1.74017	1.49419
	22.5	1.19646	1.52455	1.38707	1.39918	1.54481	1.45661	1.45594	1.32073
	25.5	1.2148	1.32467	1.27482	1.40814	1.54052	1.53561	1.3358	1.50456
	28.5	1.15643	1.22646	1.3839	1.42654	1.35605	1.46954	1.27999	1.48001
	31.5	1.27926	1.26451	1.33435	1.21947	1.44257	1.50717	1.47661	1.58882
	34.5	1.29768	1.45713	1.30078	1.38013	1.59072	1.519	1.63019	1.36074
	37.5	1.31111	1.54138	1.29147	1.22087	1.51667	1.47107	1.55466	1.36344
	40.5	1.13654	1.33683	1.37058	1.29678	1.46071	1.46528	1.36833	1.34932
	43.5	1.02495	1.24405	1.33002	1.17631	1.28428	1.3844	1.28266	1.31525
	46.5	1.05687	1.20931	1.39484	1.19909	1.31496	1.46064	1.30889	1.44955
	49.5	1.10867	1.38664	1.18586	1.07694	1.42408	1.47337	1.51188	1.38874
	52.5	1.16787	1.46068	1.27924	1.08808	1.41788	1.49931	1.37102	1.41933
	55.5	0.921315	1.3598	1.17764	1.07321	1.34994	1.42794	1.19313	1.12583
	58.5	0.904729	1.15467	1.2636	1.09625	1.12612	1.32318	1.07265	1.10765
	61.5	0.781624	0.964828	1.06811	0.896104	1.02998	1.17229	1.06839	1.06946
	64.5	0.768604	1.02646	0.899505	0.944847	0.889609	1.02531	1.09906	1.07147
	67.5	0.731956	1.05173	0.775032	0.763782	0.939022	0.973646	1.01727	0.981458
	70.5	0.70581	0.988128	0.813255	0.765485	0.799489	0.931477	0.902539	0.866401
	73.5	0.733179	0.715988	0.774015	0.644692	0.72788	0.927748	0.681268	0.811316

## Sheet: Ext Data Fig 2e, f GFP RFP
Vessel Name: H1299_PYR_SDHi_1
Metric: Green Integrated Intensity / Red Integrated Intensity
Cell Type: H1299
Passage: 0
Notes:
Analysis: H1299_jAspSnFR3_110324
raw GFP/RFP intensities		Veh - Pyr				Veh +Pyr
Date Time	Elapsed	A1	B1	C1	D1	A4	B4	C4	D4
2024-10-29 16:27:00	0	4.88395	4.90448	4.46699	4.25083	5.07786	5.03339	4.56689	4.57146
2024-10-29 19:27:00	3	4.22481	4.30372	4.02829	3.85078	4.19373	4.36455	4.00511	4.05579
2024-10-29 22:27:00	6	3.77754	3.93845	3.51494	3.43401	3.86558	3.9391	3.62462	3.72187
2024-10-30 01:27:00	9	3.16001	3.37896	3.00106	2.97952	3.59803	3.60708	3.30173	3.44516
2024-10-30 04:27:00	12	2.74299	3.00679	2.65657	2.6821	3.3014	3.23304	2.95693	3.12015
2024-10-30 07:27:00	15	2.53256	2.68795	2.46553	2.51704	3.04795	3.09198	2.77835	2.93115
2024-10-30 10:27:00	18	2.50846	2.69388	2.45248	2.52829	3.10622	3.07132	2.83246	2.9478
2024-10-30 13:27:00	21	2.57765	2.68954	2.4507	2.57772	3.17664	3.14788	2.93945	3.09975
2024-10-30 16:27:00	24	2.65053	2.81202	2.56054	2.65792	3.28293	3.27662	3.05126	3.20045
2024-10-30 19:27:00	27	2.82616	2.93626	2.71085	2.77793	3.40976	3.36186	3.20427	3.36117
2024-10-30 22:27:00	30	2.9099	3.00464	2.89764	2.87885	3.59092	3.58305	3.34131	3.52276
2024-10-31 01:27:00	33	3.00304	3.11734	2.94853	3.00774	3.59851	3.66578	3.49035	3.64717
2024-10-31 04:27:00	36	3.16281	3.21499	3.10543	3.14222	3.74935	3.69629	3.55488	3.64689
2024-10-31 07:27:00	39	3.2678	3.26404	3.18577	3.20887	3.75344	3.66234	3.57006	3.70005
2024-10-31 10:27:00	42	3.39641	3.41743	3.2526	3.33235	3.73708	3.74178	3.61437	3.82726
2024-10-31 13:27:00	45	3.40292	3.37635	3.22473	3.41595	3.74693	3.68361	3.55882	3.74206
2024-10-31 16:27:00	48	3.4532	3.49723	3.39966	3.42054	3.79564	3.76209	3.43935	3.74029
2024-10-31 19:27:00	51	3.41969	3.44872	3.34546	3.37476	3.6172	3.78273	3.52741	3.59072
2024-10-31 22:27:00	54	3.33801	3.39488	3.36715	3.41893	3.70085	3.76504	3.50119	3.65067
2024-11-01 01:27:00	57	3.42514	3.27827	3.33073	3.41052	3.51412	3.83946	3.44778	3.77399
2024-11-01 04:27:00	60	3.43307	3.32632	3.40945	3.50592	3.67565	3.74063	3.53343	3.81029
2024-11-01 07:27:00	63	3.49109	3.27064	3.19279	3.41414	3.50029	3.73994	3.51481	3.88931
2024-11-01 10:27:00	66	3.5682	3.44452	3.34122	3.59083	3.75039	3.75416	3.52919	3.88351
2024-11-01 13:27:00	69	3.5497	3.27586	3.27876	3.6247	3.74261	3.83483	3.75251	3.86524
2024-11-01 16:27:00	72	3.85619	3.42772	3.37017	3.73973	3.95632	4.00924	3.70822	4.00779
2024-11-01 19:27:00	75	3.81833	3.443	3.34913	3.75451	3.87793	3.91267	3.86106	4.1473
2024-11-01 22:27:00	78	4.05587	3.47716	3.479	3.93537	4.17876	4.12059	4.1112	4.26587
2024-11-02 01:27:00	81	4.19916	3.73885	3.65623	4.06863	4.49479	4.32721	4.71632	4.6054
2024-11-02 04:27:00	84	4.41169	3.9239	3.96288	4.49721	5.21553	4.76745	5.66265	5.0919
GFP/RFP intensity normalized to T0		Veh - Pyr				Veh +Pyr
	Elapsed	A1	B1	C1	D1	A4	B4	C4	D4
	0	1	1	1	1	1	1	1	1
	3	0.865038	0.877509	0.901791	0.905889	0.825886	0.867119	0.87699	0.887197
	6	0.77346	0.803032	0.786869	0.807844	0.761262	0.782594	0.793674	0.814154
	9	0.647019	0.688955	0.67183	0.700927	0.708572	0.71663	0.722973	0.753624
	12	0.561633	0.613071	0.594712	0.630959	0.650156	0.642318	0.647471	0.682527
	15	0.518547	0.54806	0.551944	0.592129	0.600244	0.614293	0.608368	0.641185
	18	0.513613	0.549269	0.549022	0.594776	0.611719	0.610188	0.620217	0.644827
	21	0.527779	0.548385	0.548624	0.606403	0.625586	0.6254	0.643645	0.678066
	24	0.542701	0.573358	0.573214	0.62527	0.646518	0.650976	0.668127	0.700094
	27	0.578662	0.598689	0.606862	0.653503	0.671496	0.667912	0.701631	0.735252
	30	0.595808	0.612632	0.648679	0.677244	0.707172	0.711856	0.731638	0.770598
	33	0.614878	0.635611	0.66007	0.707565	0.708667	0.728292	0.764274	0.797814
	36	0.647592	0.655522	0.695194	0.739202	0.738373	0.734353	0.778403	0.797752
	39	0.669089	0.665524	0.71318	0.754881	0.739178	0.727608	0.781728	0.809379
	42	0.695422	0.696798	0.72814	0.783929	0.735955	0.74339	0.791429	0.837207
	45	0.696755	0.688423	0.721901	0.803598	0.737897	0.731833	0.779266	0.818569
	48	0.707049	0.71307	0.761063	0.804677	0.747489	0.747426	0.753107	0.818183
	51	0.700189	0.703179	0.748928	0.793907	0.712347	0.751527	0.772389	0.785464
	54	0.683465	0.6922	0.753785	0.804298	0.728821	0.748012	0.766647	0.798577
	57	0.701305	0.668423	0.745631	0.802319	0.692049	0.762797	0.754953	0.825555
	60	0.702929	0.678221	0.763254	0.824763	0.723858	0.743163	0.773706	0.833495
	63	0.714808	0.666868	0.714752	0.803172	0.689324	0.743025	0.769629	0.850781
	66	0.730596	0.702322	0.747979	0.844737	0.738577	0.745851	0.772777	0.849512
	69	0.726808	0.667934	0.733997	0.852704	0.737045	0.761877	0.821678	0.845515
	72	0.789563	0.698896	0.754461	0.879766	0.779131	0.796528	0.811979	0.876697

## Sheet: Ext Data Fig 2g nuclei
Vessel Name: H1299_Rot_jAsp-nRFP
Metric: Red Object Count Per Well (Per Well)
Cell Type:
Passage: 0
Notes:
Analysis: H1299_jAspSnFR3_072924
raw nuclei instance counts		75nM Rot
Date Time	Elapsed	A4	B4	C4	D4
2024-08-20 12:23:00	0	18082.8	12274.1	20055.5	20640
2024-08-20 14:29:00	2.1	18667.2	13552.9	20786.2	21516.9
2024-08-20 17:29:00	5.1	21151.3	13845	21845.5	22758.8
2024-08-20 20:29:00	8.1	22028.2	15598.7	24987.5	26558.1
2024-08-20 23:29:00	11.1	25425.9	17754.1	27946.5	32001.5
2024-08-21 02:29:00	14.1	28859.8	20019.1	32330.5	35252.9
2024-08-21 05:29:00	17.1	30101.8	21407.3	35837.3	37956.1
2024-08-21 08:29:00	20.1	31380.3	22539.8	37262.1	41426.8
2024-08-21 11:29:00	23.1	33389.8	23014.5	37846.7	40842.2
2024-08-21 14:29:00	26.1	34120.3	23160.8	37152.6	41682.6
2024-08-21 17:29:00	29.1	34412.6	24074.1	39125.1	41901.7
2024-08-21 20:29:00	32.1	34960.6	22722.3	41353.8	42705.3
2024-08-21 23:29:00	35.1	36494.8	23635.8	39271.4	43034.1
2024-08-22 02:29:00	38.1	34704.9	24549	40075.2	44020.6
2024-08-22 05:29:00	41.1	35946.9	24987.2	39344.4	44203
2024-08-22 08:29:00	44.1	35581.7	24256.5	39454.1	45408.7
2024-08-22 11:29:00	47.1	35837.3	24987.3	38138.8	45080
2024-08-22 14:29:00	50.1	36860.3	26156.5	40805.9	46212.6
2024-08-22 17:29:00	53.1	37956.2	25827.5	39673.2	47344.9
2024-08-22 20:29:00	56.1	38211.8	26266.1	39892.3	47929.4
2024-08-22 23:29:00	59.1	38212	26814.1	41426.7	48806.2
2024-08-23 02:29:00	62.1	40184.7	26887	42084.4	48842.6
2024-08-23 05:29:00	65.1	40221.1	26923.7	43545.4	48514
2024-08-23 08:29:00	68.1	42376.6	27179.3	43655.2	50523.3
2024-08-23 11:29:00	71.1	43216.8	27982.9	45262.7	51436.7
		75nM Rot
avg. proliferation rate (8hr windows) (doub/day)	Elapsed	A4	B4	C4	D4
	4.05	0.843663	1.02461	0.939858	1.07766
	7.05	1.18878	1.03881	1.13877	1.52713
	10.05	1.1955	1.4187	1.50816	1.68352
	13.05	1.20132	1.21782	1.38736	1.37381
	16.05	0.809499	0.918188	1.10678	0.993125
	19.05	0.560923	0.536449	0.606049	0.566186
	22.05	0.482087	0.302877	0.138662	0.360297
	25.05	0.354865	0.253357	0.187695	0.0438508
	28.05	0.176857	-0.0491612	0.340941	0.171613
	31.05	0.258823	0.078103	0.213386	0.122766
	34.05	0.0325444	0.0751515	0.0923084	0.189785
	37.05	0.107038	0.365546	-0.191624	0.132608
	40.05	-0.0974824	0.0997384	0.0178526	0.206632
	43.05	0.123531	0.0680867	-0.190538	0.0914943
	46.05	0.0965387	0.175937	0.140313	0.171041
	49.05	0.248539	0.24143	0.0213064	0.160643
	52.05	0.246811	0.192015	0.172941	0.2358
	55.05	0.138551	0.095535	0.0580865	0.210081
	58.05	0.21949	0.154661	0.226991	0.119813
	61.05	0.197161	0.0951267	0.337095	0.0466367
	64.05	0.397974	0.0520467	0.201585	0.133026
	67.05	0.279857	0.153696	0.280092	0.19909

## Sheet: Ext Data Fig 2g GFP RFP
Vessel Name: H1299_Rot_jAsp-nRFP
Metric: Green Integrated Intensity / Red Integrated Intensity
Cell Type:
Passage: 0
Notes:
Analysis: H1299_jAspSnFR3_072924
raw GFP/RFP intensities		75nM Rot
Date Time	Elapsed	A4	B4	C4	D4
2024-08-20 12:23:00	0	3.18446	3.43768	3.35334	3.22723
2024-08-20 14:29:00	2.1	2.76644	2.98529	2.74135	2.66831
2024-08-20 17:29:00	5.1	1.48493	1.64388	1.35963	1.36883
2024-08-20 20:29:00	8.1	1.14609	1.28447	1.04454	0.986002
2024-08-20 23:29:00	11.1	0.867166	0.985274	0.799081	0.757879
2024-08-21 02:29:00	14.1	0.715964	0.878123	0.64762	0.62805
2024-08-21 05:29:00	17.1	0.638827	0.699586	0.567216	0.551677
2024-08-21 08:29:00	20.1	0.5746	0.681114	0.526447	0.510953
2024-08-21 11:29:00	23.1	0.547773	0.686408	0.522999	0.478993
2024-08-21 14:29:00	26.1	0.527834	0.647348	0.513883	0.485516
2024-08-21 17:29:00	29.1	0.480737	0.632448	0.486687	0.475828
2024-08-21 20:29:00	32.1	0.481527	0.620991	0.465042	0.475794
2024-08-21 23:29:00	35.1	0.488169	0.643403	0.47013	0.484134
2024-08-22 02:29:00	38.1	0.532619	0.646211	0.486348	0.501131
2024-08-22 05:29:00	41.1	0.533158	0.59596	0.470072	0.510415
2024-08-22 08:29:00	44.1	0.577414	0.587183	0.483264	0.504166
2024-08-22 11:29:00	47.1	0.547013	0.574585	0.509115	0.552802
2024-08-22 14:29:00	50.1	0.596621	0.610266	0.510652	0.577944
2024-08-22 17:29:00	53.1	0.568537	0.612522	0.517205	0.592205
2024-08-22 20:29:00	56.1	0.593826	0.611279	0.508306	0.579924
2024-08-22 23:29:00	59.1	0.626872	0.639655	0.522372	0.608082
2024-08-23 02:29:00	62.1	0.650335	0.69918	0.547712	0.610207
2024-08-23 05:29:00	65.1	0.666767	0.704822	0.563641	0.640613
2024-08-23 08:29:00	68.1	0.691541	0.719213	0.607163	0.687543
2024-08-23 11:29:00	71.1	0.823547	0.782251	0.635243	0.752881
		75nM Rot
GFP/RFP intensity normalized to T0	Elapsed	A4	B4	C4	D4
	0	1	1	1	1
	2.1	0.868731	0.868401	0.817499	0.82681
	5.1	0.466304	0.478193	0.405457	0.424149
	8.1	0.359899	0.373645	0.311491	0.305526
	11.1	0.272312	0.28661	0.238294	0.234839
	14.1	0.224831	0.255441	0.193127	0.194609
	17.1	0.200608	0.203505	0.16915	0.170944
	20.1	0.180439	0.198132	0.156992	0.158326
	23.1	0.172015	0.199672	0.155964	0.148422
	26.1	0.165753	0.188309	0.153245	0.150444
	29.1	0.150964	0.183975	0.145135	0.147441
	32.1	0.151212	0.180642	0.13868	0.147431
	35.1	0.153297	0.187162	0.140198	0.150015
	38.1	0.167256	0.187979	0.145034	0.155282
	41.1	0.167425	0.173361	0.14018	0.158159
	44.1	0.181323	0.170808	0.144114	0.156223
	47.1	0.171776	0.167143	0.151823	0.171293
	50.1	0.187354	0.177522	0.152282	0.179084
	53.1	0.178535	0.178179	0.154236	0.183503
	56.1	0.186476	0.177817	0.151582	0.179697
	59.1	0.196853	0.186072	0.155777	0.188422
	62.1	0.204222	0.203387	0.163333	0.189081
	65.1	0.209382	0.205028	0.168084	0.198502
	68.1	0.217161	0.209215	0.181062	0.213044
	71.1	0.258614	0.227552	0.189436	0.23329
Rebound Metric		1.71309	1.36142	1.36599	1.58237

## Sheet: Ext Data Fig 2h nuclei
Vessel Name: H1299_DKO_NoPYR
Metric: Red Object Count Per Well (Per Well)
Cell Type:
Passage: 0
Notes:
Analysis: H1299_DKO_jAspSnFR3_NucRFP_082724
raw nuclei instance counts		2mM Asp
Date Time	Elapsed	A6	B6	C6	D6
2024-08-23 11:44:00	0	12676.2	10776.6	14612.3	15452.6
2024-08-23 13:41:00	1.95	13297.2	10776.2	14648.8	15927.6
2024-08-23 16:41:00	4.95	13845.1	11689.8	15635.2	16804.2
2024-08-23 19:41:00	7.95	14502.6	12347.3	15562.1	16585
2024-08-23 22:41:00	10.95	15306.4	12822.2	15635.2	17754
2024-08-24 01:41:00	13.95	16219.6	13114.6	16621.5	19251.9
2024-08-24 04:41:00	16.95	16840.7	13662.4	16840.7	19471
2024-08-24 07:41:00	19.95	17498.3	14721.9	17388.7	20786.1
2024-08-24 10:41:00	22.95	17680.9	14502.9	18155.9	21553.5
2024-08-24 13:41:00	25.95	18338.5	15123.7	17863.5	21772.5
2024-08-24 16:41:00	28.95	18448.2	15160.2	18265.5	22101.2
2024-08-24 19:41:00	31.95	19288.3	15817.8	18740.5	22466.5
2024-08-24 22:41:00	34.95	19690.1	16146.7	19069.1	22795.5
2024-08-25 01:41:00	37.95	19507.5	15854.4	18813.5	23380
2024-08-25 04:41:00	40.95	20347.8	16694.5	18630.9	23160.9
2024-08-25 07:41:00	43.95	19945.9	17644.3	19361.5	23708.8
2024-08-25 10:41:00	46.95	20567	18082.8	19799.9	24147.3
2024-08-25 13:41:00	49.95	21845.5	17863.8	20238.1	24731.5
2024-08-25 16:41:00	52.95	22466.5	18996	20384.5	24950.8
2024-08-25 19:41:00	55.95	22978.2	18667.2	20420.8	25535.3
2024-08-25 22:41:00	58.95	23928.1	19361.5	20749.5	26375.7
2024-08-26 01:41:00	61.95	24256.8	19215.2	21188.1	27033
2024-08-26 04:41:00	64.95	25352.8	19909.3	21115	27727.3
2024-08-26 07:41:00	67.95	26229.5	20347.9	21553.3	29298.1
2024-08-26 10:41:00	70.95	27179.3	21553.3	21699.5	29006
2024-08-26 13:41:00	73.95	28786.8	22430.2	21991.8	30211.5
2024-08-26 16:41:00	76.95	29736.5	23233.9	22101.1	30723
2024-08-26 19:41:00	79.95	30613.1	23854.8	22503.2	31563.3
avg. proliferation rate (9hr windows) (doub/day)		2mM Asp
	Elapsed	A6	B6	C6	D6
	3.975	0.586213	0.592611	0.274269	0.308025
	6.975	0.541371	0.668786	0.250717	0.41765
	9.975	0.608955	0.442458	0.235348	0.523137
	12.975	0.575045	0.389376	0.303765	0.617195
	15.975	0.514876	0.531512	0.408928	0.606602
	18.975	0.331883	0.387123	0.339687	0.43445
	21.975	0.327813	0.390915	0.22683	0.429822
	24.975	0.203372	0.112874	0.189253	0.236017
	27.975	0.334766	0.333885	0.121915	0.159626
	30.975	0.273578	0.251809	0.251271	0.176628
	33.975	0.214783	0.172257	0.113726	0.216397
	36.975	0.205715	0.207547	-0.0225573	0.117099
	39.975	0.0496542	0.341248	0.0585518	0.151135
	42.975	0.203483	0.505946	0.196608	0.124237
	45.975	0.273248	0.260427	0.318341	0.252416
	48.975	0.457832	0.283976	0.198066	0.196436
	51.975	0.426495	0.122375	0.118788	0.215016
	54.975	0.350312	0.309732	0.0960146	0.247629
	57.975	0.294959	0.0441436	0.148762	0.308365
	60.975	0.378338	0.247834	0.128614	0.316837
	63.975	0.353298	0.191179	0.146215	0.404266
	66.975	0.437658	0.441763	0.0917429	0.271013
	69.975	0.4887	0.458664	0.156523	0.330098
	72.975	0.482772	0.510271	0.0965548	0.182697

## Sheet: Ext Data Fig 2h GFP RFP
Vessel Name: H1299_DKO_NoPYR
Metric: Green Integrated Intensity / Red Integrated Intensity
Cell Type:
Passage: 0
Notes:
Analysis: H1299_DKO_jAspSnFR3_NucRFP_082724
raw GFP/RFP intensities		2mM Asp
Date Time	Elapsed	A6	B6	C6	D6
2024-08-23 11:44:00	0	51.8616	40.6228	45.1245	44.1767
2024-08-23 13:41:00	1.95	36.0154	28.6816	32.8016	30.7668
2024-08-23 16:41:00	4.95	22.8325	19.6444	20.734	21.099
2024-08-23 19:41:00	7.95	18.6717	16.1728	17.0723	17.1481
2024-08-23 22:41:00	10.95	14.1402	12.6947	13.1098	13.1486
2024-08-24 01:41:00	13.95	11.1326	9.88295	10.3507	10.5242
2024-08-24 04:41:00	16.95	9.13847	7.73107	8.59458	8.66132
2024-08-24 07:41:00	19.95	7.72763	6.88919	7.30564	7.33199
2024-08-24 10:41:00	22.95	7.22903	6.24169	6.35735	6.41293
2024-08-24 13:41:00	25.95	6.54671	5.63582	5.97181	5.82275
2024-08-24 16:41:00	28.95	5.77387	5.79013	5.62495	5.3056
2024-08-24 19:41:00	31.95	5.61413	5.38446	5.44506	5.3704
2024-08-24 22:41:00	34.95	5.51372	5.22349	5.38683	5.32516
2024-08-25 01:41:00	37.95	5.58452	5.22506	5.22221	5.40501
2024-08-25 04:41:00	40.95	5.48435	5.26967	5.03767	5.08321
2024-08-25 07:41:00	43.95	5.61447	4.86321	5.36121	4.9416
2024-08-25 10:41:00	46.95	5.53869	4.59346	5.33952	5.12344
2024-08-25 13:41:00	49.95	5.85072	4.81851	5.70323	5.2196
2024-08-25 16:41:00	52.95	6.33361	4.87672	5.92507	5.09322
2024-08-25 19:41:00	55.95	6.45489	4.99041	6.11536	5.18365
2024-08-25 22:41:00	58.95	6.3506	5.17681	5.86181	5.52691
2024-08-26 01:41:00	61.95	6.52913	5.54585	6.13244	5.73125
2024-08-26 04:41:00	64.95	6.52222	5.70955	6.02433	6.20607
2024-08-26 07:41:00	67.95	6.9751	5.56986	6.64572	6.76583
2024-08-26 10:41:00	70.95	6.95528	5.7153	6.8999	6.85833
2024-08-26 13:41:00	73.95	7.90416	6.16753	7.4005	7.33888
2024-08-26 16:41:00	76.95	7.99469	6.37713	7.5584	7.29526
2024-08-26 19:41:00	79.95	8.39788	6.36186	7.55351	8.11837
GFP/RFP intensity normalized to T0		2mM Asp
	Elapsed	A6	B6	C6	D6
	0	1	1	1	1
	1.95	0.694453	0.706046	0.726914	0.696448
	4.95	0.440258	0.48358	0.459484	0.477606
	7.95	0.36003	0.398121	0.378336	0.38817
	10.95	0.272653	0.312501	0.290524	0.297636
	13.95	0.21466	0.243286	0.229381	0.238229
	16.95	0.176209	0.190313	0.190464	0.196061
	19.95	0.149005	0.169589	0.1619	0.16597
	22.95	0.139391	0.15365	0.140885	0.145165
	25.95	0.126234	0.138735	0.132341	0.131806
	28.95	0.111332	0.142534	0.124654	0.120099
	31.95	0.108252	0.132548	0.120667	0.121566
	34.95	0.106316	0.128585	0.119377	0.120542
	37.95	0.107681	0.128624	0.115729	0.12235
	40.95	0.10575	0.129722	0.111639	0.115065
	43.95	0.108259	0.119716	0.118809	0.11186
	46.95	0.106797	0.113076	0.118329	0.115976
	49.95	0.112814	0.118616	0.126389	0.118153
	52.95	0.122125	0.120049	0.131305	0.115292
	55.95	0.124464	0.122847	0.135522	0.117339
	58.95	0.122453	0.127436	0.129903	0.125109
	61.95	0.125895	0.13652	0.1359	0.129735
	64.95	0.125762	0.14055	0.133505	0.140483
	67.95	0.134495	0.137111	0.147275	0.153154
	70.95	0.134112	0.140692	0.152908	0.155248
Rebound Metric		1.26821	1.24422	1.36966	1.38788

## Sheet: Ext Data Fig 2i nuclei
Vessel Name: H1299_PYR_SDHi_1
Metric: Red Object Count Per Well (Per Well)
Cell Type: H1299
Passage: 0
Notes:
Analysis: H1299_jAspSnFR3_110324
raw nuclei instance counts		1.5uM AA5 + Pyr
Date Time	Elapsed	A5	B5	C5	D5
2024-10-29 16:27:00	0	13516.4	12457	14685.3	11872.4
2024-10-29 19:27:00	3	14466.2	13662.4	17169.5	13699
2024-10-29 22:27:00	6	16585	15123.7	19288.3	15123.7
2024-10-30 01:27:00	9	18557.5	17717.5	21224.7	16913.9
2024-10-30 04:27:00	12	20201.7	18557.7	22284	17900
2024-10-30 07:27:00	15	21626.3	18996.2	23124.2	18521.1
2024-10-30 10:27:00	18	21882.1	19507.5	23745.3	19397.8
2024-10-30 13:27:00	21	22357	19580.5	23745.2	19909.5
2024-10-30 16:27:00	24	22868.5	19836.3	24183.7	20128.8
2024-10-30 19:27:00	27	22795.5	19873	24768.1	20530.3
2024-10-30 22:27:00	30	23270.5	20238.1	25389.2	20384.5
2024-10-31 01:27:00	33	23160.9	20311.2	25608.5	20968.8
2024-10-31 04:27:00	36	23781.7	20968.8	25572	21480.5
2024-10-31 07:27:00	39	24074.1	21334.3	26083.3	21662.9
2024-10-31 10:27:00	42	23891.5	21699.5	26594.8	22612.8
2024-10-31 13:27:00	45	24914.3	22247.3	27727.1	22832
2024-10-31 16:27:00	48	25644.9	22978.1	29334.7	24147.1
2024-10-31 19:27:00	51	25937.2	23745.1	29809.5	25243.1
2024-10-31 22:27:00	54	26960.1	24549	30503.8	25718
2024-11-01 01:27:00	57	28384.9	25133.7	31965.1	26302.5
2024-11-01 04:27:00	60	29371.2	26777.7	32586	27581
2024-11-01 07:27:00	63	30649.7	27215.8	33718.7	27179.2
2024-11-01 10:27:00	66	31197.8	27727.3	34741.6	28786.5
2024-11-01 13:27:00	69	32659	28677.1	35983.6	29152
2024-11-01 16:27:00	72	32841.7	29225	36933.3	29115.5
2024-11-01 19:27:00	75	33682.1	29955.7	37152.4	30175
2024-11-01 22:27:00	78	34193.3	29115.5	38285	30686.3
2024-11-02 01:27:00	81	34704.8	30686.3	39015.7	31124.8
2024-11-02 04:27:00	84	35472.1	30905.7	39490.7	31892
avg. proliferation rate (9hr windows) (doub/day)		1.5uM AA5 + Pyr
	Elapsed	A5	B5	C5	D5
	4.5	1.21944	1.35524	1.41698	1.36158
	7.5	1.28476	1.17813	1.00308	1.02904
	10.5	1.02109	0.877078	0.697804	0.779633
	13.5	0.633988	0.370278	0.431738	0.527155
	16.5	0.390005	0.206415	0.244344	0.409317
	19.5	0.214853	0.166487	0.172343	0.320238
	22.5	0.157317	0.0714253	0.16224	0.218307
	25.5	0.154077	0.127075	0.257544	0.0907084
	28.5	0.0488856	0.091018	0.220231	0.157289
	31.5	0.162944	0.206489	0.122883	0.174046
	34.5	0.130606	0.202939	0.103765	0.234018
	37.5	0.119477	0.254351	0.145395	0.290388
	40.5	0.179002	0.227705	0.311286	0.234755
	43.5	0.24317	0.285556	0.451943	0.417666
	46.5	0.316079	0.346592	0.439017	0.423337
	49.5	0.303602	0.378752	0.367175	0.457923
	52.5	0.390538	0.344963	0.330377	0.328939
	55.5	0.478345	0.4624	0.342607	0.34076
	58.5	0.493454	0.396744	0.385492	0.212602
	61.5	0.363521	0.377833	0.320438	0.347179
	64.5	0.408206	0.263651	0.381561	0.21312
	67.5	0.265749	0.274026	0.350335	0.264762
	70.5	0.294771	0.297388	0.258121	0.181224
	73.5	0.176625	0.058374	0.238511	0.197337

## Sheet: Ext Data Fig 2i GFP RFP
Vessel Name: H1299_PYR_SDHi_1
Metric: Green Integrated Intensity / Red Integrated Intensity
Cell Type: H1299
Passage: 0
Notes:
Analysis: H1299_jAspSnFR3_110324
raw GFP/RFP intensities		1.5uM AA5 + Pyr
Date Time	Elapsed	A5	B5	C5	D5
2024-10-29 16:27:00	0	4.78058	5.05639	4.90013	4.80409
2024-10-29 19:27:00	3	2.41867	2.60721	2.54644	2.49701
2024-10-29 22:27:00	6	1.51321	1.70543	1.53941	1.59561
2024-10-30 01:27:00	9	1.07799	1.21175	1.09312	1.17331
2024-10-30 04:27:00	12	0.778895	0.869182	0.822635	0.873541
2024-10-30 07:27:00	15	0.637122	0.707339	0.643023	0.698475
2024-10-30 10:27:00	18	0.547272	0.605634	0.541083	0.586005
2024-10-30 13:27:00	21	0.514063	0.559319	0.49515	0.547736
2024-10-30 16:27:00	24	0.479384	0.506642	0.481129	0.512742
2024-10-30 19:27:00	27	0.493988	0.505404	0.484425	0.514798
2024-10-30 22:27:00	30	0.479682	0.471251	0.464683	0.493979
2024-10-31 01:27:00	33	0.483708	0.488961	0.470074	0.51199
2024-10-31 04:27:00	36	0.517767	0.477788	0.484479	0.518977
2024-10-31 07:27:00	39	0.554669	0.500843	0.504741	0.540581
2024-10-31 10:27:00	42	0.58588	0.532151	0.526931	0.587948
2024-10-31 13:27:00	45	0.655817	0.580058	0.571656	0.658319
2024-10-31 16:27:00	48	0.699691	0.6376	0.633432	0.70592
2024-10-31 19:27:00	51	0.769369	0.71865	0.726605	0.816594
2024-10-31 22:27:00	54	0.858875	0.743716	0.743411	0.842828
2024-11-01 01:27:00	57	0.898991	0.821319	0.851061	0.895685
2024-11-01 04:27:00	60	0.922342	0.865551	0.896049	0.931763
2024-11-01 07:27:00	63	0.990174	0.929225	0.961698	0.981053
2024-11-01 10:27:00	66	1.01982	0.978593	0.975857	1.00263
2024-11-01 13:27:00	69	1.03367	1.05118	0.998296	1.05335
2024-11-01 16:27:00	72	1.08715	1.0911	0.982833	1.06914
2024-11-01 19:27:00	75	1.0944	1.14033	1.03822	1.10628
2024-11-01 22:27:00	78	1.11255	1.20562	1.04786	1.13892
2024-11-02 01:27:00	81	1.10274	1.21396	1.07626	1.13938
2024-11-02 04:27:00	84	1.11925	1.23318	1.10295	1.15542
GFP/RFP intensity normalized to T0		1.5uM AA5 + Pyr
	Elapsed	A5	B5	C5	D5
	0	1	1	1	1
	3	0.505936	0.515626	0.519669	0.519767
	6	0.316532	0.337282	0.314158	0.332136
	9	0.225494	0.239647	0.22308	0.244232
	12	0.162929	0.171898	0.16788	0.181833
	15	0.133273	0.13989	0.131226	0.145392
	18	0.114478	0.119776	0.110422	0.121981
	21	0.107531	0.110616	0.101048	0.114015
	24	0.100277	0.100198	0.098187	0.10673
	27	0.103332	0.0999536	0.0988596	0.107158
	30	0.10034	0.0931991	0.0948307	0.102825
	33	0.101182	0.0967015	0.095931	0.106574
	36	0.108306	0.0944919	0.0988707	0.108028
	39	0.116025	0.0990514	0.103006	0.112525
	42	0.122554	0.105243	0.107534	0.122385
	45	0.137184	0.114718	0.116662	0.137033
	48	0.146361	0.126098	0.129268	0.146942
	51	0.160936	0.142127	0.148283	0.169979
	54	0.179659	0.147084	0.151713	0.17544
	57	0.18805	0.162432	0.173681	0.186442
	60	0.192935	0.17118	0.182862	0.193952
	63	0.207124	0.183772	0.19626	0.204212
	66	0.213326	0.193536	0.199149	0.208703
	69	0.216223	0.207891	0.203729	0.219262
	72	0.227408	0.215787	0.200573	0.222548
Rebound Metric		2.26779	2.31534	2.11506	2.16434
