# Supplementary material for: Succinate dehydrogenase loss suppresses pyrimidine biosynthesis via succinate-mediated inhibition of aspartate transcarbamylase
Source: Nat Metab. 2026 May 4;8(6):1390–409. doi: 10.1038/s42255-026-01524-w (PMC13303085; doi:10.1038/s42255-026-01524-w)
Supplement: Supplementary file 8 — Source data for Figs. 1–6 and Extended Data Figs. 1–9. Images and MolecularDocking_Outputs. [file 42255_2026_1524_MOESM8_ESM.zip › ATCase_SourceData/ATCase_Fig3_SourceData.xlsx]

## Sheet: Fig 3a, b
	Aspartate and succinate absolute quantification following AA5 treatment
					dilution factor =40								Aspartate Concentrations Standard Curve
		Aspartate	13C Aspartate	Response Ratio	[ASP] uM		Succinate	13C Succinate	Response Ratio	[Succ] uM			Asp Area	13C Asp Area	Response Ratio	Known [Asp] uM
	Veh 5 hr	2549427830	354151838	7.19869	3692.35		184449426	78458514	2.35092	614.059			4321083	206807145	0.0208943	0.25
	Veh 5 hr	2364831547	324583495	7.28574	3737		N/F	79661003		0			4539025	212756735	0.0213343	0.25
	Veh 5 hr	2692263708	395864305	6.80098	3488.36		149736027	76244418	1.96389	512.969			3848035	213547257	0.0180196	0.5
	AA5 5 hr	457366972	691841071	0.661087	339.085		3937636199	77066186	51.0942	13345.8			5554963	206218973	0.0269372	0.5
	AA5 5 hr	413056233	686939288	0.601299	308.419		3722745388	76373762	48.7438	12731.9			43790998	212400754	0.206172	2.5
	AA5 5 hr	560854131	734641509	0.763439	391.583		4315946289	76640290	56.3143	14709.3			48138841	220838519	0.217982	2.5
	Veh 30 hr	1960345558	595264519	3.29323	1689.17		192112710	77228933	2.48757	649.754			81523621	203719933	0.400175	5
	Veh 30 hr	1936694682	585642691	3.30696	1696.2		165378144	78579828	2.10459	549.718			86600571	221075784	0.391723	5
	Veh 30 hr	1908546280	613025421	3.11332	1596.89		N/F	84456301		0			384628965	220789504	1.74206	25
	AA5 30 hr	560796344	892408336	0.628408	322.323		4447027327	78506521	56.6453	14795.8			401850661	228519213	1.7585	25
	AA5 30 hr	560926022	866489407	0.647355	332.041		5347356397	86866229	61.5585	16079.1			837068791	193819380	4.31881	50
	AA5 30 hr	652718434	880269207	0.741499	380.329		6019917713	81831115	73.5651	19215.2			974284539	221833604	4.39196	50
	Veh 50 hr	2518030857	553697640	4.54766	2332.59		N/F	80122221		0			3967111069	205558651	19.2992	250
	Veh 50 hr	2282824291	575413730	3.96727	2034.89		199420864	78345512	2.5454	664.859			3563097223	185100603	19.2495	250
	Veh 50 hr	2153519772	542382131	3.97048	2036.54		175016878	84113961	2.08071	543.482			6897878198	178382176	38.6691	500
	AA5 50 hr	628177822	808459430	0.777006	398.542		4044151344	81992029	49.3237	12883.4			6913301793	175258160	39.4464	500
	AA5 50 hr	664664599	753513878	0.882087	452.44		4490864511	81131287	55.3531	14458.2
	AA5 50 hr	736034996	836716463	0.879671	451.201		4676035075	84236346	55.5109	14499.4
	Veh 10 hr	1134807832	404276254	2.80701	1439.77		81190950	92346067	0.879203	229.648			Succinate Concentrations Standard Curve
	Veh 10 hr	1213283109	390859344	3.10414	1592.18		113081875	93877807	1.20456	314.632
	Veh 10 hr	1202636721	412184719	2.91771	1496.55		85188951	102061582	0.834682	218.019			Succ Area	13C Succ Area	Response Ratio	Known [Succ] uM
	AA5 10 hr	121322961	566639280	0.21411	109.821		3067831417	92641419	33.1151	8649.67			46197641	167242946	0.276231	0.5
	AA5 10 hr	126611018	580760556	0.218009	111.821		2899488869	96487310	30.0505	7849.18			66254297	165972248	0.399189	0.5
	AA5 10 hr	130232891	583069749	0.223357	114.564		3155272970	98959513	31.8845	8328.23			41625153	154265762	0.269828	1
	Veh 16 hr	813779397	347614895	2.34104	1200.76		80691197	93673759	0.861407	224.999			62643168	163044749	0.384208	1
	Veh 16 hr	862974647	345814859	2.49548	1279.98		51394055	90258316	0.569411	148.73			172429800	161180812	1.06979	5
	Veh 16 hr	913252131	332798498	2.74416	1407.53		77043869	88702004	0.86857	226.87			164401149	165392772	0.994004	5
	AA5 16 hr	88059220	565442013	0.155735	79.8797		5714593267	91077959	62.744	16388.7			271824507	158815769	1.71157	10
	AA5 16 hr	87076461	571245590	0.152433	78.1857		6263719181	94518264	66.2699	17309.7			274527513	164913064	1.66468	10
	AA5 16 hr	94825070	567350669	0.167137	85.7277		6859207719	91703658	74.7975	19537.1			1028838067	162385132	6.33579	50
	Veh 24 hr	999315719	417363451	2.39435	1228.11		63860800	93219610	0.685058	178.937			1038937477	168443927	6.16785	50
	Veh 24 hr	936467015	415809822	2.25215	1155.17		66147064	87619800	0.754933	197.188			1965040839	126972242	15.4761	100
	Veh 24 hr	1040192506	448208195	2.32078	1190.37		26770117	95496761	0.280325	73.2209			2364308651	154522911	15.3007	100
	AA5 24 hr	96984110	595672550	0.162814	83.5108		3166159693	99293072	31.887	8328.89			9138755204	127165856	71.8649	500
	AA5 24 hr	90906985	574463957	0.158247	81.1679		3736670525	97935146	38.1545	9965.97			8354457130	124467619	67.1215	500
	AA5 24 hr	97500175	572020826	0.170449	87.4265		3130101900	102082333	30.6625	8009.05			16461583857	105769796	155.636	1000
	Veh 44 hr	721410633	432697293	1.66724	855.161		75413626	84743149	0.889908	232.444			16223627328	103291978	157.066	1000
	Veh 44 hr	733031876	428402633	1.71108	877.648		44071527	87506015	0.50364	131.551
	Veh 44 hr	755603274	441332140	1.7121	878.169		57087023	93027452	0.613658	160.287
	AA5 44 hr	185006940	536206888	0.345029	176.972		4570290140	87680718	52.1242	13614.8
	AA5 44 hr	207159607	572866584	0.361619	185.482		4767001462	98754308	48.2713	12608.5
	AA5 44 hr	217014716	535055389	0.405593	208.037		4896542839	94811944	51.6448	13489.6
	Veh 48 hr	1372314260	408967454	3.35556	1721.13		57056730	82023999	0.69561	181.693
	Veh 48 hr	1367292427	416458111	3.28315	1683.99		55608590	82006579	0.678099	177.119
	Veh 48 hr	1322846440	427633828	3.09341	1586.67		50485494	84798963	0.595355	155.507
	AA5 48 hr	229254595	548064337	0.418299	214.554		3168214110	87632643	36.1534	9443.26
	AA5 48 hr	183523792	543698288	0.337547	173.135		3003275332	85802447	35.0022	9142.58
	AA5 48 hr	229574240	604816629	0.379577	194.692		3368350558	81367807	41.3966	10812.8

## Sheet: Fig 3j
Application: Tecan i-control				Tecan i-control , 2.0.10.0
Device: infinite 200Pro				Serial number: 1811007037				Serial number of connected stacker:
Firmware: V_5.31_04/18_InfiniteRX (Mar 28 2018/16.41.26)				MAI, V_5.31_04/18_InfiniteRX (Mar 28 2018/16.41.26)
Date:	2025-08-26
Time:	5:47:16 PM
System				LS-11416-HB
User				FHCRC\sullivanlab
Plate				Costar 96 Flat Bottom Transparent Polystyrene Cat. No.: 3361/3590/9018/3591/9017/3641/3628/3370/2507/2509/2503/9017/9018/3641/3598/3599/3585/3595/3300/3474 [COS96ft.pdfx]
Plate-ID (Stacker)
Label: Label1
Mode				Absorbance
Multiple Reads per Well (Square (filled))				2 x 2
Multiple Reads per Well (Border)				1800	µm
Measurement Wavelength				460	nm
Bandwidth				9	nm
Number of Flashes				25
Settle Time				0	ms
Part of Plate				F1-H12
Start Time:	8/26/2025 5:47:16 PM
	Temperature: 27.1 °C
Well	Mean	StDev	1;2	2;1	1;1	0;1	1;0
A1	1.961	0.0477	2.042	1.9296	1.9281	1.9657	1.9396		Carb-Asp Calibration Curve
A2	1.1787	0.0267	1.2249	1.1629	1.1599	1.1783	1.1677				Abs (raw)			Abs (minus baseline)
A3	0.669	0.0285	0.7191	0.6573	0.6476	0.6627	0.6585		[Carb-Asp] (mM)	[Carb-Asp] (uM)	Rep 1	Rep 2	Rep 3	Rep 1	Rep 2	Rep 3	Avg
A4	0.3852	0.0127	0.4066	0.3792	0.3731	0.3827	0.3846		1	1000	1.961	1.9603	2.0096	1.8634	1.8584	1.9081	1.87663
A5	0.2357	0.0152	0.2623	0.2304	0.2247	0.2278	0.2331		0.5	500	1.1787	1.1969	1.173	1.0811	1.095	1.0715	1.08253
A6	0.1671	0.0146	0.1915	0.1585	0.1538	0.1649	0.1669		0.25	250	0.669	0.6948	0.66	0.5714	0.5929	0.5585	0.574267
A7	0.1296	0.0168	0.1581	0.1196	0.1157	0.1249	0.1297		0.125	125	0.3852	0.4095	0.3607	0.2876	0.3076	0.2592	0.2848
A8	0.0976	0.0088	0.1112	0.0918	0.0881	0.0995	0.0977		0.0625	62.5	0.2357	0.2525	0.2297	0.1381	0.1506	0.1282	0.138967
A9	2.0096	0.0434	2.0845	1.9991	1.9781	2.0048	1.9815		0.03125	31.25	0.1671	0.1707	0.1617	0.0695	0.0688	0.0602	0.0661667
A10	1.173	0.0376	1.238	1.1642	1.1444	1.1683	1.1502		0.015625	15.625	0.1296	0.1391	0.129	0.032	0.0372	0.0275	0.0322333
A11	0.66	0.046	0.7389	0.6358	0.6276	0.6626	0.6353		0	0	0.0976	0.1019	0.1015	0	0	0	0
A12	0.3607	0.033	0.4123	0.339	0.3323	0.3742	0.3458
B1	1.9603	0.0409	2.0306	1.9565	1.9257	1.9487	1.9399
B2	1.1969	0.034	1.2544	1.1745	1.173	1.2008	1.1819
B3	0.6948	0.0238	0.7367	0.6833	0.6788	0.6906	0.6848
B4	0.4095	0.0201	0.4444	0.3975	0.3949	0.4067	0.4043
B5	0.2525	0.0156	0.2795	0.2445	0.2403	0.2473	0.2507
B6	0.1707	0.0044	0.1756	0.1655	0.1668	0.1723	0.1734
B7	0.1391	0.024	0.1813	0.1249	0.1249	0.1295	0.135
B8	0.1019	0.0162	0.1297	0.0929	0.0899	0.0946	0.1024		Activity Assay
B9	0.2297	0.0234	0.27	0.2189	0.2096	0.226	0.2238
B10	0.1617	0.0275	0.2026	0.142	0.1385	0.1772	0.148
B11	0.129	0.0344	0.1894	0.1096	0.1065	0.1234	0.1159		No SUC
B12	0.1015	0.0374	0.1678	0.0815	0.0786	0.0922	0.0874				Abs (raw)			Abs (minus baseline)
C1	0.5087	0.0375	0.5753	0.4967	0.4843	0.4933	0.4943		[Asp] (mM)	[Asp] (uM)	Rep 1	Rep 2	Rep 3	Rep 1	Rep 2	Rep 3	Avg Corrected Abs
C2	0.6158	0.0422	0.6909	0.5998	0.5902	0.5994	0.5984		30	30000	0.5087	0.5126	0.4871	0.4016	0.3991	0.3744	0.3917
C3	0.7462	0.0313	0.8014	0.737	0.7241	0.7366	0.7321		15	15000	0.6158	0.59	0.5856	0.5087	0.4765	0.4729	0.486033
C4	0.7057	0.0245	0.7489	0.6972	0.6876	0.698	0.6969		7.5	7500	0.7462	0.7669	0.7451	0.6391	0.6534	0.6324	0.641633
C5	0.5089	0.0303	0.5627	0.4975	0.4902	0.4966	0.4972		3.75	3750	0.7057	0.682	0.7014	0.5986	0.5685	0.5887	0.585267
C6	0.3327	0.019	0.3659	0.3238	0.3188	0.3249	0.3299		1.875	1875	0.5089	0.4925	0.5348	0.4018	0.379	0.4221	0.400967
C7	0.2092	0.0288	0.2602	0.1957	0.19	0.1983	0.202		0.9375	937.5	0.3327	0.3287	0.3632	0.2256	0.2152	0.2505	0.230433
C8	0.1071	0.0241	0.1487	0.0917	0.0904	0.1068	0.098		0.46875	468.75	0.2092	0.2129	0.237	0.1021	0.0994	0.1243	0.1086
C9	0.3669	0.0278	0.4151	0.352	0.347	0.3655	0.3547		0	0	0.1071	0.1135	0.1127	0	0	0	0
C10	0.3628	0.0407	0.4322	0.3404	0.334	0.3661	0.341		2mM SUC
C11	0.2749	0.0433	0.3509	0.2514	0.2484	0.2696	0.2544				Abs (raw)			Abs (minus baseline)
C12	0.1893	0.04	0.26	0.1689	0.1643	0.1803	0.173		[Asp] (mM)	[Asp] (uM)	Rep 1	Rep 2	Rep 3	Rep 1	Rep 2	Rep 3	Avg Corrected Abs
D1	0.5126	0.0355	0.5757	0.5019	0.4904	0.4969	0.4981		30	30000	0.4671	0.4694	0.4953	0.3525	0.3548	0.3779	0.361733
D2	0.59	0.0358	0.6535	0.5791	0.5666	0.5745	0.5765		15	15000	0.5095	0.5022	0.5351	0.3949	0.3876	0.4177	0.400067
D3	0.7669	0.0376	0.8337	0.7488	0.7436	0.7572	0.7514		7.5	7500	0.5037	0.4992	0.5292	0.3891	0.3846	0.4118	0.395167
D4	0.682	0.0319	0.7386	0.6724	0.6616	0.6709	0.6663		3.75	3750	0.3583	0.3714	0.3673	0.2437	0.2568	0.2499	0.250133
D5	0.4925	0.0238	0.5346	0.4825	0.4771	0.4835	0.4846		1.875	1875	0.2482	0.2531	0.2553	0.1336	0.1385	0.1379	0.136667
D6	0.3287	0.013	0.3511	0.3237	0.3179	0.3233	0.3276		0.9375	937.5	0.1941	0.1886	0.1906	0.0795	0.074	0.0732	0.0755667
D7	0.2129	0.0258	0.2583	0.1994	0.1949	0.2054	0.2062		0.46875	468.75	0.1457	0.1534	0.1393	0.0311	0.0388	0.0219	0.0306
D8	0.1135	0.0328	0.1632	0.0897	0.0898	0.131	0.0938		0	0	0.1146	0.1146	0.1174	0	0	0	0
D9	0.3714	0.03	0.422	0.3526	0.3486	0.3751	0.3588		8mM SUC
D10	0.3401	0.0358	0.4016	0.3196	0.3154	0.3417	0.322				Abs (raw)			Abs (minus baseline)
D11	0.2733	0.0369	0.3317	0.2474	0.2472	0.2882	0.2517		[Asp] (mM)	[Asp] (uM)	Rep 1	Rep 2	Rep 3	Rep 1	Rep 2	Rep 3	Avg Corrected Abs
D12	0.1977	0.0437	0.2758	0.1789	0.1743	0.1791	0.1807		30	30000	0.3669	0.3714	0.3662	0.2663	0.2704	0.2596	0.265433
E1	0.4871	0.0525	0.5809	0.4618	0.4606	0.469	0.4634		15	15000	0.3628	0.3401	0.3385	0.2622	0.2391	0.2319	0.2444
E2	0.5856	0.0459	0.6672	0.5721	0.5574	0.5657	0.5657		7.5	7500	0.2749	0.2733	0.2635	0.1743	0.1723	0.1569	0.167833
E3	0.7451	0.0486	0.8311	0.7205	0.7166	0.7357	0.7216		3.75	3750	0.1893	0.1977	0.1943	0.0887	0.0967	0.0877	0.0910333
E4	0.7014	0.038	0.7687	0.6889	0.6768	0.6893	0.6831		1.875	1875	0.1549	0.151	0.1459	0.0543	0.05	0.0393	0.0478667
E5	0.5348	0.0436	0.6125	0.5155	0.51	0.5195	0.5163		0.9375	937.5	0.1274	0.1322	0.1162	0.0268	0.0312	0.0096	0.0225333
E6	0.3632	0.0524	0.4567	0.3376	0.3342	0.3467	0.341		0.46875	468.75	0.119	0.1173	0.1155	0.0184	0.0163	0.0089	0.0145333
E7	0.237	0.0526	0.3271	0.2034	0.2016	0.2399	0.2132		0	0	0.1006	0.101	0.1066	0	0	0	0
E8	0.1127	0.0353	0.1742	0.091	0.0921	0.1103	0.0959
E9	0.3662	0.0388	0.4304	0.3412	0.3384	0.3755	0.3456
E10	0.3385	0.0601	0.4389	0.302	0.297	0.3502	0.3044
E11	0.2635	0.0391	0.3327	0.2437	0.2404	0.2554	0.2455
E12	0.1943	0.0449	0.2706	0.1693	0.163	0.1993	0.1693
F1	0.4671	0.0591	0.5722	0.4432	0.4324	0.4482	0.4396
F2	0.5095	0.0443	0.5883	0.4936	0.4834	0.4928	0.4893
F3	0.5037	0.0479	0.5886	0.4807	0.475	0.4935	0.4809
F4	0.3583	0.0469	0.4418	0.3358	0.3308	0.3444	0.3386
F5	0.2482	0.0413	0.3214	0.2236	0.2254	0.2382	0.2325
F6	0.1941	0.0636	0.3065	0.1602	0.1551	0.1812	0.1673
F7	0.1457	0.0537	0.2409	0.1158	0.115	0.132	0.1249
F8	0.1146	0.0447	0.1932	0.0888	0.0862	0.107	0.0979
F9	0.1549	0.0527	0.2468	0.1244	0.1214	0.1514	0.1304
F10	0.1274	0.0523	0.2205	0.1012	0.0977	0.1115	0.1063
F11	0.119	0.0447	0.1966	0.094	0.09	0.1184	0.0963
F12	0.1006	0.0403	0.172	0.0806	0.0762	0.0903	0.0839
G1	0.4694	0.0491	0.5569	0.446	0.4424	0.4551	0.4467
G2	0.5022	0.0526	0.5958	0.4846	0.4715	0.4816	0.4773
G3	0.4992	0.0513	0.5905	0.4723	0.4726	0.4846	0.4761
G4	0.3714	0.0545	0.4671	0.3395	0.3398	0.3648	0.3457
G5	0.2531	0.0554	0.3517	0.2246	0.2221	0.2365	0.2307
G6	0.1886	0.0512	0.2793	0.1602	0.1589	0.1774	0.1672
G7	0.1534	0.0655	0.2686	0.1172	0.1129	0.1449	0.1236
G8	0.1146	0.0496	0.2022	0.0874	0.0848	0.1054	0.0934
G9	0.151	0.0448	0.2284	0.125	0.1197	0.1505	0.1311
G10	0.1322	0.0547	0.2247	0.0976	0.0956	0.1395	0.1037
G11	0.1173	0.0589	0.2218	0.0867	0.0836	0.1031	0.0914
G12	0.101	0.05	0.1892	0.0746	0.0705	0.0927	0.078
H1	0.4953	0.0609	0.604	0.4726	0.4611	0.4707	0.4681
H2	0.5351	0.0555	0.634	0.5131	0.5029	0.5156	0.51
H3	0.5292	0.0539	0.6252	0.5094	0.4991	0.5101	0.5023
H4	0.3673	0.0521	0.4603	0.3454	0.3395	0.3466	0.3446
H5	0.2553	0.0511	0.3462	0.2298	0.2254	0.2412	0.2338
H6	0.1906	0.052	0.2808	0.1594	0.1572	0.1898	0.166
H7	0.1393	0.0471	0.2218	0.1133	0.1089	0.1347	0.1177
H8	0.1174	0.0583	0.2176	0.0821	0.0792	0.12	0.0882
H9	0.1459	0.0477	0.2269	0.1172	0.1137	0.1516	0.1202
H10	0.1162	0.0411	0.1882	0.0933	0.0912	0.1125	0.0956
H11	0.1155	0.0525	0.2036	0.0813	0.0802	0.1246	0.0876
H12	0.1066	0.06	0.2092	0.0722	0.0678	0.1111	0.0728

## Sheet: Fig 3k
Application: Tecan i-control				Tecan i-control , 2.0.10.0
Device: infinite 200Pro				Serial number: 1811007037				Serial number of connected stacker:
Firmware: V_5.31_04/18_InfiniteRX (Mar 28 2018/16.41.26)				MAI, V_5.31_04/18_InfiniteRX (Mar 28 2018/16.41.26)
Date:	2025-08-26
Time:	5:47:16 PM
System				LS-11416-HB
User				FHCRC\sullivanlab
Plate				Costar 96 Flat Bottom Transparent Polystyrene Cat. No.: 3361/3590/9018/3591/9017/3641/3628/3370/2507/2509/2503/9017/9018/3641/3598/3599/3585/3595/3300/3474 [COS96ft.pdfx]
Plate-ID (Stacker)
Label: Label1
Mode				Absorbance
Multiple Reads per Well (Square (filled))				2 x 2
Multiple Reads per Well (Border)				1800	µm
Measurement Wavelength				460	nm
Bandwidth				9	nm
Number of Flashes				25
Settle Time				0	ms
Part of Plate				F1-H12
Start Time:	8/26/2025 5:47:16 PM
	Temperature: 27.1 °C
Well	Mean	StDev	0;1	1;1	1;0	0;0
A1	1.9198	0.0095	1.9137	1.9237	1.9312	1.9106			Carb-Asp Calibration Curve
A2	1.1843	0.0073	1.189	1.192	1.1765	1.1799					Abs (raw)			Abs (minus baseline)
A3	0.6769	0.0005	0.6775	0.6763	0.6771	0.6766			[Carb-Asp] (mM)	[Carb-Asp] (uM)	Rep 1	Rep 2	Rep 3	Rep 1	Rep 2	Rep 3	Avg
A4	0.3913	0.0059	0.3851	0.3876	0.3973	0.3953			1	1000	1.9198	2.0429	2.0334	1.8147	1.9355	1.939	1.8964
A5	0.2394	0.0048	0.2342	0.2367	0.2446	0.2421			0.5	500	1.1843	1.2418	1.1979	1.0792	1.1344	1.1035	1.1057
A6	0.163	0.0038	0.1615	0.1584	0.1668	0.1652			0.25	250	0.6769	0.6994	0.6797	0.5718	0.592	0.5853	0.583033
A7	0.1269	0.005	0.1225	0.1225	0.1313	0.1312			0.125	125	0.3913	0.3939	0.357	0.2862	0.2865	0.2626	0.278433
A8	0.1051	0.0057	0.0993	0.1012	0.1103	0.1097			0.0625	62.5	0.2394	0.2568	0.2321	0.1343	0.1494	0.1377	0.140467
A9	2.0334	0.0073	2.0412	2.0371	2.0243	2.0312			0.03125	31.25	0.163	0.1752	0.1537	0.0579	0.0678	0.0593	0.0616667
A10	1.1979	0.0035	1.2025	1.198	1.1942	1.1969			0.015625	15.625	0.1269	0.1414	0.1183	0.0218	0.034	0.0239	0.0265667
A11	0.6797	0.0033	0.6779	0.6827	0.676	0.6823			0	0	0.1051	0.1074	0.0944	0	0	0	0
A12	0.357	0.0034	0.3557	0.3564	0.3541	0.3619
B1	2.0429	0.0031	2.0399	2.0461	2.0451	2.0405
B2	1.2418	0.0031	1.2392	1.2449	1.2439	1.2391
B3	0.6994	0.003	0.6962	0.6985	0.7035	0.6992
B4	0.3939	0.0053	0.388	0.3914	0.4002	0.3958
B5	0.2568	0.0073	0.254	0.2488	0.2584	0.266
B6	0.1752	0.0045	0.1704	0.1725	0.1782	0.1797
B7	0.1414	0.0042	0.1376	0.1379	0.1444	0.1457
B8	0.1074	0.0037	0.1043	0.1045	0.1093	0.1117			Activity Assay
B9	0.2321	0.0094	0.2221	0.2263	0.2409	0.2393
B10	0.1537	0.0035	0.1495	0.1524	0.1553	0.1574
B11	0.1183	0.0043	0.1141	0.1153	0.1205	0.1231			500uM ASP
B12	0.0944	0.0039	0.09	0.0927	0.096	0.0988					Abs (raw)			Abs (minus baseline)
C1	0.1052	0.0043	0.1008	0.1029	0.1104	0.1068			[Succ] (mM)	[Succ] (uM)	Rep 1	Rep 2	Rep 3	Rep 1	Rep 2	Rep 3	Avg Corrected Abs
C2	0.1165	0.0067	0.111	0.1105	0.1236	0.1209			30	30000	0.1052	0.1034	0.1015	0.000100002	-0.0017	-0.0036	-0.00173333
C3	0.1208	0.007	0.1143	0.1153	0.1274	0.1264			15	15000	0.1165	0.1082	0.1102	0.0114	0.0031	0.0051	0.00653333
C4	0.1451	0.003	0.142	0.1436	0.1457	0.149			7.5	7500	0.1208	0.1149	0.1126	0.0157	0.0098	0.0075	0.011
C5	0.1666	0.0059	0.1659	0.1614	0.164	0.175			3.75	3750	0.1451	0.1244	0.1224	0.04	0.0193	0.0173	0.0255333
C6	0.1898	0.0054	0.1829	0.1884	0.1927	0.1953			1.875	1875	0.1666	0.1563	0.1521	0.0615	0.0512	0.047	0.0532333
C7	0.2192	0.0035	0.2168	0.2167	0.2192	0.2241			0.9375	937.5	0.1898	0.188	0.1767	0.0847	0.0829	0.0716	0.0797333
C8	0.2315	0.0031	0.227	0.2319	0.2334	0.2336			0.46875	468.75	0.2192	0.2079	0.1989	0.1141	0.1028	0.0938	0.103567
C9	0.2474	0.0055	0.2453	0.2438	0.245	0.2557			0.234375	234.375	0.2315	0.2207	0.2157	0.1264	0.1156	0.1106	0.117533
C10	0.2487	0.0035	0.2441	0.2489	0.249	0.2527			0.117188	117.188	0.2474	0.2238	0.2237	0.1423	0.1187	0.1186	0.126533
C11	0.2412	0.0027	0.2387	0.2419	0.2396	0.2447			0.0585938	58.5938	0.2487	0.2344	0.2305	0.1436	0.1293	0.1254	0.132767
C12	0.2377	0.0048	0.234	0.2344	0.2381	0.2444			0.0292969	29.2969	0.2412	0.2335	0.2263	0.1361	0.1284	0.1212	0.128567
D1	0.1034	0.0058	0.0992	0.0976	0.1072	0.1095			0	0	0.2377	0.2295	0.2244	0.1326	0.1244	0.1193	0.125433
D2	0.1082	0.0034	0.1052	0.108	0.113	0.1066
D3	0.1149	0.0014	0.1134	0.1167	0.1145	0.1148			10mM ASP
D4	0.1244	0.0035	0.1202	0.123	0.1277	0.1268					Abs (raw)			Abs (minus baseline)
D5	0.1563	0.005	0.1491	0.1565	0.1593	0.1603			[Succ] (mM)	[Succ] (uM)	Rep 1	Rep 2	Rep 3	Rep 1	Rep 2	Rep 3	Avg Corrected Abs
D6	0.188	0.0066	0.1782	0.1902	0.1918	0.1919			30	30000	0.1268	0.131	0.1289	0.0217	0.0259	0.0238	0.0238
D7	0.2079	0.0048	0.2051	0.2079	0.204	0.2147			15	15000	0.1925	0.2106	0.1966	0.0874	0.1055	0.0915	0.0948
D8	0.2207	0.0035	0.2172	0.2183	0.2237	0.2238			7.5	7500	0.3126	0.31	0.2971	0.2075	0.2049	0.192	0.201467
D9	0.2238	0.0044	0.2239	0.2209	0.2205	0.23			3.75	3750	0.4372	0.4269	0.4289	0.3321	0.3218	0.3238	0.3259
D10	0.2344	0.004	0.2327	0.2402	0.2308	0.2337			1.875	1875	0.5509	0.5553	0.5543	0.4458	0.4502	0.4492	0.4484
D11	0.2335	0.0049	0.2311	0.2324	0.2299	0.2407			0.9375	937.5	0.6333	0.6298	0.6379	0.5282	0.5247	0.5328	0.528567
D12	0.2295	0.0026	0.2276	0.2304	0.2272	0.2328			0.46875	468.75	0.6369	0.638	0.6498	0.5318	0.5329	0.5447	0.536467
E1	0.1015	0.0026	0.0991	0.0998	0.1048	0.1021			0.234375	234.375	0.6191	0.633	0.6624	0.514	0.5279	0.5573	0.533067
E2	0.1102	0.0028	0.1071	0.1085	0.1126	0.1126			0.117188	117.188	0.6439	0.6381	0.6554	0.5388	0.533	0.5503	0.5407
E3	0.1126	0.0028	0.1111	0.1104	0.1123	0.1166			0.0585938	58.5938	0.6052	0.6138	0.6482	0.5001	0.5087	0.5431	0.5173
E4	0.1224	0.004	0.1191	0.1196	0.1279	0.1232			0.0292969	29.2969	0.6371	0.6518	0.6727	0.532	0.5467	0.5676	0.548767
E5	0.1521	0.0058	0.1446	0.1514	0.1542	0.1584			0	0	0.6415	0.6616	0.7004	0.5364	0.5565	0.5953	0.562733
E6	0.1767	0.0044	0.1725	0.1734	0.1799	0.181
E7	0.1989	0.0045	0.1946	0.1967	0.1992	0.2051
E8	0.2157	0.0041	0.21	0.2169	0.2163	0.2196
E9	0.2237	0.0032	0.2235	0.22	0.2236	0.2277
E10	0.2305	0.0036	0.2266	0.2298	0.2304	0.2352
E11	0.2263	0.0043	0.2218	0.2261	0.225	0.2321
E12	0.2244	0.0036	0.2215	0.2217	0.2253	0.2292
F1	0.1268	0.0036	0.1238	0.1239	0.1312	0.1284
F2	0.1925	0.0026	0.1898	0.1908	0.1951	0.1942
F3	0.3126	0.0013	0.3116	0.3115	0.3142	0.3131
F4	0.4372	0.0026	0.4345	0.4357	0.4402	0.4383
F5	0.5509	0.0009	0.5506	0.5513	0.5498	0.5518
F6	0.6333	0.0054	0.6287	0.6329	0.6304	0.641
F7	0.6369	0.0047	0.632	0.6413	0.6338	0.6404
F8	0.6191	0.0013	0.6185	0.6191	0.6178	0.6209
F9	0.6439	0.0035	0.6401	0.6465	0.6417	0.6473
F10	0.6052	0.0034	0.6017	0.6085	0.6028	0.6078
F11	0.6371	0.0034	0.6362	0.6388	0.6329	0.6407
F12	0.6415	0.0033	0.6412	0.6411	0.6377	0.6458
G1	0.131	0.0044	0.1273	0.1282	0.1371	0.1315
G2	0.2106	0.0025	0.2132	0.2108	0.2111	0.2073
G3	0.31	0.0007	0.3097	0.3094	0.311	0.3099
G4	0.4269	0.0038	0.4261	0.4245	0.4326	0.4247
G5	0.5553	0.0027	0.553	0.5529	0.5577	0.5575
G6	0.6298	0.0018	0.6278	0.6319	0.6291	0.6306
G7	0.638	0.0012	0.6379	0.6373	0.637	0.6397
G8	0.633	0.0024	0.6339	0.6297	0.6352	0.6331
G9	0.6381	0.0041	0.6351	0.6361	0.6371	0.6441
G10	0.6138	0.0031	0.6154	0.6129	0.61	0.617
G11	0.6518	0.0025	0.6501	0.6528	0.6494	0.655
G12	0.6616	0.0026	0.6621	0.6619	0.6581	0.6644
H1	0.1289	0.0013	0.1292	0.1271	0.1302	0.1291
H2	0.1966	0.0011	0.1951	0.1975	0.1974	0.1964
H3	0.2971	0.0011	0.2958	0.2967	0.2985	0.2974
H4	0.4289	0.0023	0.4278	0.4263	0.4301	0.4314
H5	0.5543	0.0021	0.5535	0.5527	0.5538	0.5573
H6	0.6379	0.0016	0.6366	0.637	0.6379	0.6401
H7	0.6498	0.0012	0.6494	0.6496	0.6487	0.6515
H8	0.6624	0.0015	0.6623	0.6628	0.6605	0.6641
H9	0.6554	0.0018	0.655	0.6532	0.656	0.6574
H10	0.6482	0.0019	0.6475	0.6485	0.6462	0.6507
H11	0.6727	0.0026	0.6706	0.6718	0.6717	0.6765
H12	0.7004	0.0043	0.7047	0.7026	0.6947	0.6996
