# Supplementary material for: Succinate dehydrogenase loss suppresses pyrimidine biosynthesis via succinate-mediated inhibition of aspartate transcarbamylase
Source: Nat Metab. 2026 May 4;8(6):1390–409. doi: 10.1038/s42255-026-01524-w (PMC13303085; doi:10.1038/s42255-026-01524-w)
Supplement: Supplementary file 8 — Source data for Figs. 1–6 and Extended Data Figs. 1–9. Images and MolecularDocking_Outputs. [file 42255_2026_1524_MOESM8_ESM.zip › ATCase_SourceData/ATCase_Fig4_SourceData.xlsx]

## Sheet: Fig 4b, c
48 HOUR TREATMENTS
Sample ID	Description	Succinate (ions)	U-13C Succinate (ions)	Succinate RR	Succinate RR rel. to DMSO	Carb-asp (ions)	U-13C Carb-asp (ions)	Carb-asp RR	Carb-asp RR rel. to DMSO
MH012425_012725_MH01	Veh	49179878	83844194	0.586563	1.0397	23519746	8430859	2.78972	0.891582
MH012425_012725_MH02	Veh	47435060	83499764	0.568086	1.00695	26165272	9330581	2.80425	0.896225
MH012425_012725_MH03	Veh	41551514	77255900	0.537843	0.953345	32606486	8596711	3.7929	1.21219
MH012425_012725_MH04	AA5	4467108573	87405807	51.1077	90.5902	7296944	13382689	0.545252	0.17426
MH012425_012725_MH05	AA5	4710640874	82361068	57.195	101.38	8223616	18017119	0.456433	0.145874
MH012425_012725_MH06	AA5	4673774695	78361746	59.6436	105.72	6032001	15763684	0.382652	0.122294
MH012425_012725_MH07	AA5+Rot	1082920252	92760252	11.6744	20.6933	18949160	6374542	2.97263	0.950039
MH012425_012725_MH08	AA5+Rot	1095018447	80926390	13.531	23.9842	18703924	6796363	2.75205	0.879542
MH012425_012725_MH09	AA5+Rot	1317833825	86430665	15.2473	27.0264	20768160	6501665	3.19428	1.02088
MH012425_012725_MH13	AA5+Rot+10 mM Succ	2731194441	86876058	31.4378	55.7246	8783302	8377367	1.04846	0.335082
MH012425_012725_MH14	AA5+Rot+10 mM Succ	2561441324	81555875	31.4072	55.6703	6935257	7623034	0.909776	0.29076
MH012425_012725_MH15	AA5+Rot+10 mM Succ	2849807386	85768995	33.2265	58.8952	13260484	7810039	1.69788	0.542633

## Sheet: Fig 4f-i
Sample ID	Description	Aspartate (ions)	U-13C Aspartate (ions)	Aspartate Response Ratio	Asp rel. to DMSO	Carb-Asp (ions)	U-13C Carb-Asp (ions)	Carb-Asp Response Ratio	Carb-Asp rel. to DMSO	Fumarate (ions)	U-13C Fumarate (ions)	Fumarate Response Ratio	Fumarate rel. to DMSO	Succinate (ions)	U-13C Succinate (ions)	Succinate Response Ratio	Succinate rel. to DMSO	AMP (ions)	U-13C AMP (ions)	AMP Response Ratio	AMP rel. to DMSO	UMP (ions)	U-13C UMP (ions)	UMP Response Ratio	UMP rel. to DMSO	Asparagine (ions)	U-13C Asparagine (ions)	Asparagine Response Ratio	Asparagine rel. to DMSO
D355	FH KO DMSO 1	115180640	1072099471	0.107435	1.03021	16412744	49159099	0.33387	1.36152	1243266698	8496143	146.333	0.947764	391061473	3384151	115.557	1.05932	18040899	2131216	8.46507	1.30052	3551955	228975	15.5124	1.23648	5215989	5612405	0.929368	0.919433
D356	FH KO DMSO 2	124070826	1173546677	0.105723	1.01379	7946483	49603821	0.160199	0.65329	1201400350	7019455	171.153	1.10852	648383950	6368852	101.805	0.933263	20618144	4419675	4.66508	0.716711	3096385	339685	9.11546	0.726586	6257302	5368641	1.16553	1.15307
D357	FH KO DMSO 3	113221519	1135672863	0.0996955	0.955997	9994952	41372016	0.241587	0.985191	1057248989	7255904	145.709	0.94372	343522909	3125939	109.894	1.00741	16490374	2577879	6.39688	0.982773	4068960	312782	13.0089	1.03693	5443556	5806343	0.937519	0.927497
D373	FH KO AA5 1	208516027	1323607118	0.157536	1.51064	5345182	76411072	0.069953	0.285268	253249388	9135458	27.7216	0.179546	3414990520	3964039	861.493	7.89741	23757834	3312233	7.17275	1.10197	1747197	188899	9.24937	0.73726	9752631	5703880	1.70982	1.69155
D374	FH KO AA5 2	180649254	1181878998	0.152849	1.4657	5085544	59485250	0.0854925	0.348638	224911148	7573446	29.6973	0.192342	3182970974	3712876	857.279	7.85878	22353535	3497833	6.39068	0.981821	1397361	208400	6.70519	0.534465	10632331	5324817	1.99675	1.97541
D375	FH KO AA5 3	207556746	1336861384	0.155257	1.48878	2355311	75111751	0.0313574	0.127875	254381570	8159115	31.1776	0.20193	3762037145	3279889	1147	10.5147	28857414	3525200	8.18604	1.25765	1499163	316264	4.74023	0.37784	10228862	6040980	1.69325	1.67515
D382	FH KO AA5/Rot 1	169737842	1311787001	0.129394	1.24078	19017264	27926320	0.68098	2.77703	222251584	7355752	30.2147	0.195693	489836903	1698828	288.338	2.64323	18822499	2924716	6.43567	0.988732	4351911	338772	12.8461	1.02396	3855749	4903186	0.786376	0.77797
D383	FH KO AA5/Rot 2	194414186	1459629930	0.133194	1.27722	20850516	29850655	0.698494	2.84845	271104841	8531228	31.7779	0.205818	560686818	3267434	171.599	1.57306	18001206	3042081	5.9174	0.909109	4455234	271247	16.425	1.30922	5845910	5036057	1.16081	1.1484
D384	FH KO AA5/Rot 3	155851414	1176200453	0.132504	1.2706	18029262	23911086	0.754013	3.07486	228122305	7487699	30.4663	0.197323	491415754	1904571	258.019	2.36529	15553039	3223690	4.82461	0.74122	3019663	258362	11.6877	0.931619	4779538	5634704	0.848232	0.839165
