# Supplementary material for: Succinate dehydrogenase loss suppresses pyrimidine biosynthesis via succinate-mediated inhibition of aspartate transcarbamylase
Source: Nat Metab. 2026 May 4;8(6):1390–409. doi: 10.1038/s42255-026-01524-w (PMC13303085; doi:10.1038/s42255-026-01524-w)
Supplement: Supplementary file 8 — Source data for Figs. 1–6 and Extended Data Figs. 1–9. Images and MolecularDocking_Outputs. [file 42255_2026_1524_MOESM8_ESM.zip › ATCase_SourceData/ATCase_ExtDataFig5_SourceData.xlsx]

## Sheet: Ext Data Fig 5a-c nuclei
Vessel Name: C1_41_AspFates_NucRFP
Metric: Orange Object Count Per Well (Per Well)
Cell Type: 143B
Passage: 0
Notes:
Analysis: C3_GFP-Orange_241108_v3
raw nuclei instance counts		Veh				AA5				AA5 + Uri				AA5 + Ade				AA5 + Asn
Date Time	Elapsed	A1	B1	C1	D1	A2	B2	C2	D2	A3	B3	C3	D3	A4	B4	C4	D4	A6	B6	C6	D6
2024-12-04 10:30:00	0	18144.4	15740.2	11835.9	17589.8	17486.9	13849.6	11219.4	12308.5	14774.5	10644.1	10561.8	12596.1	14548.4	11753.7	13253.8	12164.8	18164.9	13541.4	14733.3	16623.8
2024-12-04 13:30:00	3	19582.8	17527.9	11712.6	18185.6	17322.5	14651.1	12185.2	12472.9	15842.9	11034.4	10705.6	12801.6	15719.7	11835.8	13582.8	12164.8	18884.2	14363.4	14753.8	17384.1
2024-12-04 16:30:00	6	22028.2	18391.2	12945.4	20199.4	18617.2	15781.4	13520.9	13438.7	17363.6	11774.2	12082.4	14240.1	16664.9	12616.6	14651.1	13973.1	20836.4	16418.3	15966.2	19829.6
2024-12-04 19:30:00	9	23774.9	20096.7	14692.3	21678.9	19993.9	16603.2	14075.6	14651.1	18267.8	12637.2	12801.8	15432	18514.3	13767.4	15678.6	15884.1	21720	17199.2	17856.9	21247.4
2024-12-04 22:30:00	12	25829.9	22459.8	16048.4	23836.5	21103.6	17384.1	14507.2	15473.1	19562.4	13972.9	13849.6	16377.3	19274.7	14548.2	16870.4	16582.6	23240.7	18082.8	18658.2	22172.1
2024-12-05 01:30:00	15	29384.9	25665.5	17877.3	27576.5	21863.8	18041.6	15370.2	15986.8	21493.9	14568.9	14712.7	17630.6	20158.4	15226.4	17753.9	17178.6	24247.5	18781.4	18966.5	22747.6
2024-12-05 04:30:00	18	33309.9	29343.8	20034.9	32118	21802.1	18719.8	15966.2	16377.2	22233.8	15863.4	15986.8	18082.8	21350.1	15555.2	18555.5	18144.6	24740.8	19521.3	19685.6	23816
2024-12-05 07:30:00	21	37419.6	32919.4	23672.2	35652.4	22788.5	18781.5	16623.9	17219.8	23877.6	17075.9	17055.3	19130.8	21658.4	15760.8	19089.7	18206.2	25336.7	20178.9	20137.8	24679.2
2024-12-05 10:30:00	24	42187.1	35673	26055.9	39515.6	22624.2	18514.3	16479.9	18082.8	25480.6	17754.1	18185.6	20959.7	21843.3	16336.2	18945.8	18617.1	25439.4	19973.2	20486.9	25665.4
2024-12-05 13:30:00	27	48454.8	40091	28028.6	45495.6	22953.1	18411.8	16541.6	17815.8	27186.2	19192.4	19480.2	21309	22089.8	17199.2	19048.7	17959.6	25891.4	19767.9	21226.9	26446.4
2024-12-05 16:30:00	30	55174.1	46790.1	32097.1	52112.3	22747.5	18576.1	16973.1	17918.4	28213.7	19685.6	20220	22377.6	22747.4	16788.2	18760.9	18267.8	26343.6	20816	21206.3	26713.5
2024-12-05 19:30:00	33	61791.2	53509.8	36536.1	59099.2	22870.8	19480.2	17569.1	18103.4	29836.9	20343.3	20918.6	23816.1	22850.2	16973	18966.4	18843.1	27227.2	21535.2	21966.6	28336.8
2024-12-05 22:30:00	36	69784.8	60455.2	42865.1	67873.6	23240.8	20034.9	18000.7	18596.6	31008.4	21391.4	22069.3	25008	22829.8	17445.8	20014.5	19357	28357.4	21925.6	22542	29508.1
2024-12-06 01:30:00	39	77778.3	68407.8	48310.6	76257.7	24062.7	20589.8	18082.8	18637.5	31583.8	21863.9	22747.4	26343.7	23405	18021.1	20569.2	19624.1	29405.4	22973.4	23076.2	31398.7
2024-12-06 04:30:00	42	87045.9	78168.8	55133.1	86141.8	25645	21309.1	18411.6	19007.6	32344	22809.1	23199.6	26713.5	24329.8	18843.2	21555.6	20404.8	31542.6	24576.4	25233.9	32590.8
2024-12-06 07:30:00	45	94792.9	89491.2	62551.4	96724.7	26734	22357.1	19069.3	20117.3	33330.3	23836.6	23754.3	27967.1	25377.7	19624	22747.5	21329.6	33289.3	26282	25891.5	35364.6
2024-12-06 10:30:00	48	104328	101574	70709.5	108150	28295.8	24186	19356.9	20857	34830.6	24350.4	24535.2	28090.3	27124.4	20158.3	23775	20939.2	34912.6	28234.2	27761.6	37769
2024-12-06 13:30:00	51	113246	111746	80860.8	121959	30104.1	26179.2	21329.7	21535.1	35878.6	25234	25069.6	28645.2	28234	21267.9	24391.4	22069.4	37871.7	29302.7	29426	38899.2
2024-12-06 16:30:00	54	124507	124343	91834.1	132378	31378.1	27247.8	23076.3	22973.4	36310.1	26631.2	25809.3	29590.4	29076.6	22891.3	25809.2	23240.7	38817.1	30761.8	30659	40995.3
2024-12-06 19:30:00	57	136056	139631	101574	144646	31789.2	29179.4	23816.2	24494.2	37131.7	27556.1	26056	30001.4	29980.8	23220.1	25973.7	24905.1	39988.2	32816.7	31974	43091.2
2024-12-06 22:30:00	60	150132	155311	113616	157632	33289.4	29446.6	24165.5	25172.4	37070.2	28049.2	27309.2	30679.4	31069.9	23631.2	26466.8	25501.1	41920.1	34172.8	33248.2	44098.2
2024-12-07 01:30:00	63	160366	168976	127631	170928	35056.6	30987.7	25090.1	25603.8	37378.6	28357.4	28295.8	30843.8	31398.8	24761.4	27864.2	26343.6	43789.9	35508.5	35056.5	46440.7
2024-12-07 04:30:00	66	171606	182764	144440	183566	35611.2	31008.2	25213.4	27103.9	38919.7	28932.8	27782.1	31070.1	32118	24946.3	27987.6	27062.8	44858.5	36762	36556.6	46399.7
2024-12-07 07:30:00	69	186874	195669	161249	194909	38775.9	32035.8	26528.5	27740.9	39269	29610.8	28213.6	32015.2	32980.9	26672.4	29035.6	27782	45474.9	37953.9	37912.9	48577.9
2024-12-07 10:30:00	72	201628	211513	183196	204896	37686.8	32426.1	26939.7	29179.4	39002	30268.4	28912.2	32117.9	34439.9	26014.9	29467.1	27473.8	46255.9	40337.7	38878.5	49625.9
2024-12-07 13:30:00	75	214739	228651	205122	215664	39063.6	33063.2	27741	30186.3	39680.2	30905.6	29035.5	31891.9	35323.7	27309.4	30330.2	28316.2	48167	41241.7	41241.9	50632.9
2024-12-07 16:30:00	78	225137	241638	227603	222753	39207.4	34542.6	28151.9	32056.2	39864.9	31275.3	29754.9	32837.1	36823.8	28480.8	30741.1	29713.8	49091.6	43420.1	42310.3	52995.9
2024-12-07 19:30:00	81	234446	256495	243775	231055	41508.9	36412.6	29117.8	33083.7	40399.4	32364.5	30371.2	34234.5	37727.9	30659	32796.1	29364.4	50735.7	45680.4	45269.4	56037.3
2024-12-07 22:30:00	84	243508	268886	261488	238514	41426.6	38406.1	30556.3	33618.1	41981.6	32631.7	30309.6	33987.9	38180.1	30638.3	34090.7	31665.9	50879.4	49399.8	46605.1	57886.8
2024-12-08 01:30:00	87	254358	279674	275297	244104	43070.7	38919.8	32302.8	36207.2	41365.1	33104.4	31008.4	33761.8	39597.9	31830.1	36474.4	33515.4	52893.2	51763	48660.1	58934.8
2024-12-08 04:30:00	90	260522	291737	283599	246303	43831.1	40728.1	33946.9	37522.4	41488.4	33453.7	31316.4	34193.4	40378.6	32816.6	36577.1	33741.2	54269.9	53735.8	49852	60290.8
2024-12-08 07:30:00	93	260934	295456	287052	247741	44550.2	41920.1	35693.6	38817.1	41919.9	33885.2	32118	34501.6	41221.2	32693.2	39207.4	34378.3	56160.3	55605.7	53098.8	61421.1
2024-12-08 10:30:00	96	259310	295251	283887	248522	47632.4	44468.1	36371.6	39721.1	41837.8	34419.4	31768.6	34851	42474.6	34275.6	39495.1	34789.2	57413.9	56489.2	54722.2	63743.2
		Veh				AA5				AA5 + Uri				AA5 + Ade				AA5 + Asn
avg. proliferation rate (9hr windows) (doub/day)	Elapsed	A1	B1	C1	D1	A2	B2	C2	D2	A3	B3	C3	D3	A4	B4	C4	D4	A6	B6	C6	D6
	4.5	1.03977	0.940013	0.831718	0.804158	0.515427	0.697668	0.872551	0.670267	0.816506	0.660339	0.739997	0.781185	0.927419	0.608391	0.64638	1.02633	0.687659	0.919892	0.739729	0.944104
	7.5	1.06522	0.953838	1.21163	1.041	0.759571	0.658027	0.671035	0.829255	0.811338	0.908347	0.990613	0.947677	0.78436	0.793817	0.833925	1.19191	0.798585	0.885917	0.903285	0.935953
	10.5	1.10858	1.28217	1.24183	1.19768	0.618425	0.51495	0.493189	0.667958	0.820964	0.819362	0.75775	0.821658	0.73217	0.72336	0.738993	0.794579	0.583273	0.517327	0.662489	0.528144
	13.5	1.29736	1.45626	1.19321	1.51223	0.333083	0.461588	0.484869	0.428502	0.755883	0.874747	0.854744	0.609837	0.548265	0.469695	0.648144	0.511886	0.500983	0.487225	0.375101	0.439056
	16.5	1.426	1.47092	1.49537	1.54887	0.295519	0.297459	0.523955	0.411464	0.766851	0.771532	0.801016	0.597865	0.448591	0.307991	0.475456	0.35935	0.3322	0.421963	0.293582	0.412127
	19.5	1.39128	1.26667	1.44928	1.38396	0.131524	0.0994963	0.268203	0.473979	0.654579	0.76069	0.815286	0.665422	0.308831	0.270662	0.249973	0.309361	0.184616	0.236709	0.296669	0.464307
	22.5	1.44183	1.20059	1.2917	1.33958	0.197913	-0.0638251	0.136186	0.323894	0.77365	0.732875	0.76035	0.631597	0.131032	0.386519	0.10092	-0.0394268	0.174878	0.0482888	0.289999	0.403046
	25.5	1.49387	1.3527	1.17134	1.46034	-0.00692791	-0.042314	0.079988	0.153016	0.641973	0.547155	0.654832	0.603091	0.188733	0.242961	-0.0668431	0.0129864	0.149936	0.11958	0.198898	0.304731
	28.5	1.46826	1.55992	1.30057	1.54857	0.0417001	0.195645	0.246203	0.00438661	0.607207	0.523733	0.538653	0.491524	0.173372	0.147106	0.00419909	0.0464214	0.261292	0.289672	0.268291	0.380934
	31.5	1.4034	1.58024	1.63441	1.539	0.0479203	0.325044	0.325218	0.165035	0.506091	0.417322	0.48009	0.615805	0.126778	0.0547732	0.190277	0.288276	0.350014	0.398548	0.231262	0.421428
	34.5	1.321	1.46122	1.57306	1.46469	0.21624	0.395963	0.243643	0.151369	0.434099	0.403761	0.453113	0.627734	0.109634	0.272647	0.35402	0.275532	0.42301	0.379397	0.325107	0.621694
	37.5	1.31834	1.45811	1.58292	1.44953	0.440464	0.345225	0.1802	0.187506	0.310396	0.440152	0.398169	0.44168	0.241374	0.402138	0.492296	0.306336	0.566004	0.508213	0.533472	0.538094
	40.5	1.17831	1.50901	1.45397	1.36276	0.538718	0.421899	0.221868	0.30239	0.277804	0.416402	0.283061	0.430247	0.407045	0.452636	0.492433	0.37333	0.616884	0.69723	0.532968	0.696528
	43.5	1.12983	1.52081	1.4655	1.34421	0.623433	0.619311	0.26194	0.432862	0.376464	0.414376	0.291082	0.246974	0.567396	0.431161	0.557228	0.249552	0.660443	0.79327	0.711146	0.710662
	46.5	1.01231	1.37483	1.47339	1.33764	0.616748	0.791885	0.566003	0.48029	0.398997	0.388687	0.298237	0.268597	0.572565	0.465699	0.475497	0.301709	0.703512	0.676686	0.591269	0.68074
	49.5	1.04901	1.26535	1.4773	1.20721	0.616223	0.761084	0.73376	0.510745	0.329426	0.426506	0.319206	0.217064	0.523465	0.592482	0.485805	0.33013	0.591018	0.6055	0.650219	0.568405
	52.5	1.02153	1.22423	1.3935	1.11863	0.447876	0.722072	0.79759	0.618431	0.246118	0.475801	0.231359	0.253217	0.38519	0.544004	0.340282	0.667289	0.522206	0.578631	0.543495	0.507174
	55.5	1.08471	1.26648	1.30841	0.987107	0.386951	0.452468	0.480229	0.600411	0.1257	0.406915	0.329197	0.263945	0.368222	0.405365	0.314168	0.55603	0.390723	0.591509	0.469825	0.482612
	58.5	0.973692	1.17998	1.26633	0.983276	0.426467	0.494822	0.321886	0.417044	0.111578	0.241619	0.35385	0.1596	0.2956	0.302111	0.294748	0.482126	0.463751	0.552072	0.515657	0.479815
	61.5	0.89307	1.03563	1.35449	0.916733	0.436784	0.233867	0.219325	0.389492	0.180931	0.187565	0.246778	0.134656	0.264922	0.275868	0.287293	0.319661	0.442147	0.436761	0.51529	0.284593
	64.5	0.842227	0.888696	1.347	0.816625	0.586926	0.32423	0.358918	0.373792	0.221684	0.208431	0.12534	0.163966	0.229642	0.465745	0.356373	0.329571	0.313149	0.403735	0.505099	0.372214
	67.5	0.880893	0.863807	1.39043	0.697338	0.278334	0.174564	0.273635	0.502909	0.163566	0.250891	0.0829214	0.155722	0.355661	0.189988	0.215177	0.161618	0.210776	0.490571	0.398108	0.255213
	70.5	0.862621	0.861763	1.34936	0.619961	0.355974	0.246878	0.367547	0.414378	0.0744499	0.253769	0.169762	0.100438	0.366011	0.348195	0.309258	0.174183	0.27377	0.442369	0.463939	0.335892
	73.5	0.716627	0.811812	1.32594	0.513723	0.0425693	0.289847	0.22851	0.556238	0.0579457	0.210401	0.204624	0.0975167	0.424011	0.252375	0.21958	0.258614	0.294409	0.517632	0.42219	0.334882

## Sheet: Ext Data Fig 5a-c GFP RFP
Vessel Name: C1_41_AspFates_NucRFP
Metric: Green Integrated Intensity / Orange Integrated Intensity
Cell Type: 143B
Passage: 0
Notes:
Analysis: C3_GFP-Orange_241108_v3
raw GFP/RFP intensities		Veh				AA5				AA5 + Uri				AA5 + Ade				AA5 + Asn
Date Time	Elapsed	A1	B1	C1	D1	A2	B2	C2	D2	A3	B3	C3	D3	A4	B4	C4	D4	A6	B6	C6	D6
2024-12-04 10:30:00	0	0.581329	0.551415	0.548366	0.570839	0.543309	0.491227	0.600887	0.472144	0.543197	0.612165	0.571121	0.57035	0.45591	0.561571	0.550803	0.524417	0.515722	0.529339	0.479219	0.500641
2024-12-04 13:30:00	3	0.607757	0.546767	0.55363	0.539595	0.277703	0.277219	0.385455	0.281266	0.300222	0.378076	0.345792	0.326651	0.275745	0.309205	0.335664	0.307522	0.300187	0.332894	0.28581	0.298317
2024-12-04 16:30:00	6	0.520784	0.474025	0.494869	0.472698	0.150616	0.165505	0.211185	0.159757	0.166106	0.220727	0.162282	0.173902	0.154697	0.175171	0.19557	0.177229	0.172276	0.187766	0.171933	0.162945
2024-12-04 19:30:00	9	0.490751	0.432152	0.444321	0.427805	0.100398	0.109541	0.129303	0.101453	0.113036	0.152223	0.108143	0.107259	0.104818	0.119332	0.145558	0.115204	0.115182	0.124478	0.117297	0.118112
2024-12-04 22:30:00	12	0.462545	0.407137	0.424907	0.406529	0.0761293	0.0741692	0.0977285	0.0723121	0.0856462	0.10766	0.0805972	0.0814109	0.0726012	0.0855376	0.131153	0.0775934	0.0889793	0.0885282	0.0926691	0.0797767
2024-12-05 01:30:00	15	0.431806	0.392093	0.39708	0.382496	0.0581766	0.0540259	0.0699998	0.0543202	0.0621227	0.0823119	0.0596189	0.0664394	0.0544959	0.066084	0.0894566	0.0564654	0.067621	0.0640358	0.0746338	0.0601598
2024-12-05 04:30:00	18	0.423724	0.388413	0.394763	0.375119	0.0537539	0.0444284	0.065482	0.0438472	0.0451685	0.0653695	0.043506	0.0497633	0.0493926	0.0564	0.0712721	0.0449106	0.0675059	0.0553244	0.0689204	0.058528
2024-12-05 07:30:00	21	0.425737	0.37946	0.396798	0.373433	0.0525121	0.0433741	0.056439	0.039965	0.0373007	0.0505125	0.0359645	0.0435883	0.0432433	0.0572672	0.061747	0.0446798	0.063612	0.0555436	0.0649111	0.0563363
2024-12-05 10:30:00	24	0.421727	0.379934	0.39491	0.375047	0.0675046	0.0505488	0.061537	0.0451047	0.0330564	0.0412153	0.0289071	0.0353948	0.0476875	0.0581134	0.0692345	0.0455325	0.0820153	0.0642485	0.0792934	0.0679364
2024-12-05 13:30:00	27	0.403595	0.385917	0.389822	0.371693	0.0846082	0.064657	0.0734115	0.0536136	0.02612	0.0356668	0.0259255	0.0310925	0.059296	0.0667436	0.0805243	0.054543	0.104673	0.0788889	0.0964017	0.0861113
2024-12-05 16:30:00	30	0.396755	0.384381	0.383268	0.372712	0.122404	0.0975832	0.0986164	0.0872357	0.0268774	0.0323179	0.0203242	0.0267041	0.0764501	0.0844506	0.0964154	0.0716682	0.15653	0.123732	0.136667	0.116629
2024-12-05 19:30:00	33	0.39822	0.390383	0.371285	0.37297	0.177509	0.144928	0.147408	0.132878	0.0209963	0.0310572	0.0195094	0.0247502	0.0986445	0.10284	0.126238	0.0835973	0.212246	0.160361	0.190908	0.166105
2024-12-05 22:30:00	36	0.393143	0.380058	0.358648	0.366752	0.245072	0.218576	0.210588	0.196373	0.0192114	0.0289707	0.0218052	0.0215916	0.138756	0.13457	0.162049	0.105541	0.289764	0.220801	0.267388	0.244477
2024-12-06 01:30:00	39	0.370647	0.358762	0.333197	0.356004	0.311596	0.272888	0.27409	0.262641	0.019741	0.0261383	0.0236428	0.0224087	0.172414	0.16864	0.195576	0.137244	0.349708	0.295522	0.331857	0.306531
2024-12-06 04:30:00	42	0.33743	0.347936	0.308418	0.334092	0.391603	0.342774	0.343338	0.330476	0.0172672	0.0233985	0.0210485	0.0209763	0.224819	0.21824	0.240693	0.176559	0.421757	0.362191	0.405806	0.387786
2024-12-06 07:30:00	45	0.303974	0.322335	0.284964	0.317381	0.427269	0.388954	0.399316	0.398317	0.018463	0.0246102	0.0207847	0.0204075	0.256098	0.244653	0.281673	0.202036	0.454913	0.416467	0.445772	0.432354
2024-12-06 10:30:00	48	0.313648	0.298417	0.270467	0.318233	0.517166	0.468643	0.442194	0.483511	0.0186994	0.0256021	0.0261582	0.0195327	0.319477	0.299309	0.345122	0.2679	0.546582	0.501646	0.511995	0.492309
2024-12-06 13:30:00	51	0.288703	0.281258	0.268114	0.291783	0.53369	0.496466	0.481857	0.487146	0.0176536	0.0254736	0.0243735	0.0197615	0.319122	0.315608	0.373203	0.269186	0.534438	0.503743	0.525608	0.503663
2024-12-06 16:30:00	54	0.269048	0.256714	0.228723	0.2602	0.564625	0.529756	0.534214	0.523462	0.0179235	0.02614	0.0229261	0.0168714	0.342345	0.335312	0.39846	0.293049	0.542423	0.514634	0.553176	0.523911
2024-12-06 19:30:00	57	0.24102	0.238221	0.209363	0.22224	0.559501	0.519584	0.537251	0.517182	0.0167059	0.0255162	0.0246962	0.0171714	0.33436	0.338308	0.396905	0.303117	0.531516	0.524501	0.542135	0.527396
2024-12-06 22:30:00	60	0.215485	0.20899	0.190636	0.196693	0.55353	0.560027	0.549249	0.520953	0.0198654	0.0245239	0.0210559	0.0160295	0.332799	0.342269	0.383376	0.308001	0.52386	0.517303	0.570312	0.524682
2024-12-07 01:30:00	63	0.190164	0.194826	0.168867	0.17128	0.53271	0.530028	0.530104	0.517437	0.0200173	0.0235823	0.0228115	0.0176548	0.325952	0.341662	0.373814	0.300069	0.509341	0.518611	0.56108	0.543171
2024-12-07 04:30:00	66	0.161988	0.163329	0.141693	0.148072	0.529408	0.55566	0.539827	0.534363	0.0211905	0.026401	0.0207235	0.0161055	0.333355	0.344869	0.354835	0.308805	0.532453	0.505014	0.586043	0.569587
2024-12-07 07:30:00	69	0.141421	0.141465	0.118792	0.127058	0.520864	0.566679	0.530852	0.518684	0.0234296	0.026094	0.0207094	0.0171923	0.314953	0.309523	0.333615	0.309738	0.511308	0.497387	0.546295	0.572919
2024-12-07 10:30:00	72	0.1235	0.124887	0.101423	0.108518	0.539219	0.552528	0.534348	0.524584	0.0233518	0.02417	0.0211001	0.0201711	0.310452	0.313269	0.344438	0.307451	0.504029	0.486052	0.565749	0.579254
2024-12-07 13:30:00	75	0.111027	0.111921	0.0909402	0.0934391	0.521443	0.551153	0.535506	0.516432	0.024142	0.0259149	0.0213561	0.0226899	0.29391	0.299659	0.345721	0.297749	0.492165	0.487369	0.548605	0.561603
		Veh				AA5				AA5 + Uri				AA5 + Ade				AA5 + Asn
GFP/RFP intensity normalized to T0	Elapsed	A1	B1	C1	D1	A2	B2	C2	D2	A3	B3	C3	D3	A4	B4	C4	D4	A6	B6	C6	D6
	0	1	1	1	1	1	1	1	1	1	1	1	1	1	1	1	1	1	1	1	1
	3	1.04546	0.99157	1.0096	0.945267	0.511132	0.564341	0.641476	0.595722	0.552695	0.617604	0.605461	0.572721	0.604822	0.550608	0.609408	0.586406	0.582072	0.628887	0.596407	0.595871
	6	0.895851	0.859651	0.902443	0.828075	0.27722	0.336923	0.351455	0.338364	0.305792	0.360567	0.284147	0.304904	0.339315	0.311931	0.355063	0.337955	0.334049	0.354719	0.358776	0.325472
	9	0.844188	0.783715	0.810263	0.749432	0.184789	0.222995	0.215186	0.214878	0.208094	0.248663	0.189352	0.188059	0.22991	0.212497	0.264266	0.219679	0.223341	0.235157	0.244768	0.235921
	12	0.79567	0.738349	0.774861	0.71216	0.140122	0.150988	0.16264	0.153157	0.15767	0.175867	0.141121	0.142738	0.159245	0.152319	0.238111	0.147961	0.172533	0.167243	0.193375	0.159349
	15	0.742791	0.711067	0.724116	0.670058	0.107078	0.109982	0.116494	0.11505	0.114365	0.13446	0.104389	0.116489	0.119532	0.117677	0.162411	0.107673	0.131119	0.120973	0.15574	0.120166
	18	0.728889	0.704393	0.719891	0.657135	0.0989381	0.0904438	0.108975	0.0928682	0.0831531	0.106784	0.0761765	0.0872504	0.108338	0.100433	0.129397	0.085639	0.130896	0.104516	0.143818	0.116906
	21	0.732352	0.688156	0.723601	0.654183	0.0966523	0.0882975	0.0939261	0.0846458	0.0686687	0.0825144	0.0629717	0.0764238	0.0948505	0.101977	0.112103	0.085199	0.123345	0.10493	0.135452	0.112529
	24	0.725454	0.689015	0.720158	0.65701	0.124247	0.102903	0.10241	0.0955317	0.0608552	0.067327	0.0506147	0.0620581	0.104599	0.103484	0.125697	0.0868249	0.15903	0.121375	0.165464	0.135699
	27	0.694263	0.699866	0.710879	0.651134	0.155728	0.131624	0.122172	0.113553	0.0480856	0.0582633	0.0453941	0.0545149	0.130061	0.118852	0.146194	0.104007	0.202963	0.149033	0.201164	0.172002
	30	0.682497	0.69708	0.698928	0.652919	0.225293	0.198652	0.164118	0.184765	0.04948	0.0527928	0.0355865	0.0468205	0.167687	0.150383	0.175045	0.136662	0.303517	0.233748	0.285187	0.23296
	33	0.685017	0.707966	0.677076	0.653372	0.326719	0.295032	0.245318	0.281435	0.0386531	0.0507333	0.0341598	0.0433947	0.216368	0.183128	0.229189	0.15941	0.411551	0.302946	0.398374	0.331786
	36	0.676283	0.68924	0.65403	0.642479	0.451073	0.44496	0.350461	0.415918	0.0353673	0.047325	0.0381796	0.0378568	0.304349	0.239632	0.294204	0.201254	0.56186	0.417125	0.557965	0.488327
	39	0.637585	0.65062	0.607618	0.62365	0.573515	0.555525	0.456143	0.556273	0.0363422	0.0426981	0.0413972	0.0392895	0.378175	0.300301	0.355074	0.261707	0.678094	0.558285	0.692494	0.612278
	42	0.580446	0.630986	0.56243	0.585265	0.720774	0.697791	0.571385	0.699947	0.0317881	0.0382226	0.0368547	0.0367779	0.493121	0.388623	0.436985	0.336676	0.817798	0.684233	0.846806	0.77458
	45	0.522896	0.584559	0.51966	0.55599	0.78642	0.791801	0.664543	0.843633	0.0339894	0.0402018	0.0363927	0.0357806	0.561729	0.435659	0.511386	0.385259	0.882089	0.786769	0.930205	0.863602
	48	0.539537	0.541183	0.493223	0.557483	0.951883	0.954026	0.735902	1.02408	0.0344248	0.0418222	0.0458014	0.0342469	0.700747	0.532985	0.626579	0.510853	1.05984	0.947684	1.06839	0.983358
	51	0.496627	0.510066	0.488934	0.511147	0.982297	1.01067	0.801909	1.03177	0.0324995	0.0416123	0.0426766	0.034648	0.699966	0.562009	0.677561	0.513304	1.03629	0.951645	1.0968	1.00604
	54	0.462816	0.465554	0.417099	0.455819	1.03923	1.07843	0.889041	1.10869	0.0329962	0.0427008	0.0401423	0.0295807	0.750906	0.597097	0.723416	0.558809	1.05177	0.972221	1.15433	1.04648
	57	0.414602	0.432016	0.381794	0.389322	1.0298	1.05773	0.894096	1.09539	0.0307548	0.0416818	0.0432417	0.0301067	0.73339	0.602433	0.720593	0.578007	1.03062	0.99086	1.13129	1.05344
	60	0.370676	0.379006	0.347645	0.344568	1.01881	1.14006	0.914064	1.10338	0.0365712	0.040061	0.0368677	0.0281048	0.729966	0.609485	0.696031	0.587321	1.01578	0.977262	1.19009	1.04802
	63	0.32712	0.353319	0.307946	0.30005	0.980492	1.07899	0.882203	1.09593	0.0368508	0.0385228	0.0399417	0.0309544	0.714948	0.608404	0.678671	0.572194	0.987627	0.979733	1.17082	1.08495
	66	0.278651	0.2962	0.258391	0.259393	0.974414	1.13117	0.898384	1.13178	0.0390107	0.0431273	0.0362857	0.0282379	0.731187	0.614115	0.644213	0.588853	1.03244	0.954048	1.22291	1.13772
	69	0.243271	0.256548	0.216629	0.222581	0.958688	1.1536	0.883447	1.09857	0.0431328	0.0426257	0.036261	0.0301434	0.690824	0.551173	0.605688	0.590632	0.99144	0.939637	1.13997	1.14437
	72	0.212445	0.226484	0.184956	0.190103	0.992473	1.12479	0.889265	1.11107	0.0429895	0.0394828	0.036945	0.0353663	0.680951	0.557845	0.625337	0.586271	0.977327	0.918225	1.18056	1.15703
	75	0.190988	0.202971	0.165838	0.163687	0.959753	1.12199	0.891192	1.0938	0.0444443	0.0423332	0.0373933	0.0397824	0.644667	0.533608	0.627667	0.56777	0.954321	0.920713	1.14479	1.12177

## Sheet: Ext Data Fig 5d
Sample Description	UMP (ions)	UMP rel. to veh	AMP (ions)	AMP rel. to veh	IMP (ions)	IMP rel. to veh	Asparagine (ions)	Asparagine rel. to veh.
DMSO	3216123	0.921272	54352927	0.97332	156044	0.442906	30740421	1.01058
DMSO	3529163	1.01094	52652520	0.94287	410536	1.16524	30756407	1.01111
DMSO	3727591	1.06778	60522926	1.08381	490375	1.39185	29758693	0.978309
AA5	806670	0.231074	53513541	0.958289	613716	1.74194	51670974	1.69867
AA5	864175	0.247547	60838987	1.08947	620310	1.76065	53387010	1.75508
AA5	1111667	0.318442	64415135	1.15351	510732	1.44963	96557477	3.1743
AA5 +Uridine	8404924	2.40763	27087304	0.485064	5651121	16.0398	84334681	2.77248
AA5 +Uridine	11701759	3.35202	27484376	0.492174	10525038	29.8737	14890595	0.489524
AA5 +Uridine	16615843	4.75968	31163273	0.558054	14309658	40.6157	115953119	3.81193
AA5 +Ade/Uri	17835628	5.10909	53187645	0.952453	12959	0.0367821	20935256	0.688241
AA5 +Ade/Uri	17060730	4.88712	56429929	1.01051	25357	0.0719718	23064861	0.758251
AA5 +Ade/Uri	12032024	3.44662	41199004	0.737768	0	0	18521510	0.60889

## Sheet: Ext Data Fig 5f
Lane	Sample	Puro Density	GAPDH Density	Puro/GAPDH	Rel. to WT
1	WT 1	188916	16429.4	11.4987	0.942704
2	WT 2	177617	13772.6	12.8964	1.0573
3	AA5 1	118616	14120.7	8.40018	0.688678
4	AA5 2	66359.3	13682.7	4.84986	0.39761
5	AA5 3	110402	16858.9	6.5486	0.536879
6	AA5 + Uri 1	115172	15400.3	7.47853	0.613117
7	AA5 + Uri 2	83747.8	13641.8	6.13905	0.503302
8	AA5 + Uri 3	105052	14293.6	7.34962	0.602549

## Sheet: Ext Data Fig 5g nuclei
Vessel Name: C1_41_AspFates_NucRFP
Metric: Orange Object Count Per Well (Per Well)
Cell Type: 143B
Passage: 0
Notes:
Analysis: C3_GFP-Orange_241108_v3
raw nuclei instance counts		AA5 + Uri				AA5 + Ade/Uri
Date Time	Elapsed	A3	B3	C3	D3	A5	B5	C5	D5
2024-12-04 10:30:00	0	14774.5	10644.1	10561.8	12596.1	15493.7	14301.8	15740.1	13952.4
2024-12-04 13:30:00	3	15842.9	11034.4	10705.6	12801.6	15801.9	14527.8	16541.8	14404.4
2024-12-04 16:30:00	6	17363.6	11774.2	12082.4	14240.1	17260.8	15945.8	17754.1	16151.3
2024-12-04 19:30:00	9	18267.8	12637.2	12801.8	15432	18555.5	17651.3	18761	16870.4
2024-12-04 22:30:00	12	19562.4	13972.9	13849.6	16377.3	20939.1	19459.7	21103.6	18925.3
2024-12-05 01:30:00	15	21493.9	14568.9	14712.7	17630.6	23425.6	20918.6	23528.3	21761.1
2024-12-05 04:30:00	18	22233.8	15863.4	15986.8	18082.8	25850.4	23261.2	25994.3	23610.4
2024-12-05 07:30:00	21	23877.6	17075.9	17055.3	19130.8	28069.7	26836.8	28706.8	26220.3
2024-12-05 10:30:00	24	25480.6	17754.1	18185.6	20959.7	31460.4	29199.9	30659	29323.2
2024-12-05 13:30:00	27	27186.2	19192.4	19480.2	21309	34604.4	32775.5	33617.9	31706.9
2024-12-05 16:30:00	30	28213.7	19685.6	20220	22377.6	35631.9	34275.6	35611.4	33268.8
2024-12-05 19:30:00	33	29836.9	20343.3	20918.6	23816.1	36227.8	36166.2	37748.4	34809.9
2024-12-05 22:30:00	36	31008.4	21391.4	22069.3	25008	39844.4	39166.2	40687	36803.2
2024-12-06 01:30:00	39	31583.8	21863.9	22747.4	26343.7	41200.7	41097.9	43050.3	39043.1
2024-12-06 04:30:00	42	32344	22809.1	23199.6	26713.5	43831.1	42824.2	45803.8	40974.6
2024-12-06 07:30:00	45	33330.3	23836.6	23754.3	27967.1	47118.8	46029.8	47899.8	43317.2
2024-12-06 10:30:00	48	34830.6	24350.4	24535.2	28090.3	49831.4	48660.1	50304.1	46707.9
2024-12-06 13:30:00	51	35878.6	25234	25069.6	28645.2	50571.1	51249.1	53304.1	48845.1
2024-12-06 16:30:00	54	36310.1	26631.2	25809.3	29590.4	56345.4	53797.3	55235.8	51906.9
2024-12-06 19:30:00	57	37131.7	27556.1	26056	30001.4	56653.8	58338.8	58708.8	52317.9
2024-12-06 22:30:00	60	37070.2	28049.2	27309.2	30679.4	60784.2	61564.9	62304.6	56735.9
2024-12-07 01:30:00	63	37378.6	28357.4	28295.8	30843.8	61914.4	63578.9	65531.1	60106
2024-12-07 04:30:00	66	38919.7	28932.8	27782.1	31070.1	67174.9	67770.8	68346.1	61297.9
2024-12-07 07:30:00	69	39269	29610.8	28213.6	32015.2	69846.5	69949	71428.7	65757.1
2024-12-07 10:30:00	72	39002	30268.4	28912.2	32117.9	72435.6	73195.8	74161.6	68140.8
2024-12-07 13:30:00	75	39680.2	30905.6	29035.5	31891.9	72723.2	76874.2	78620.7	70627.1
		AA5 + Uri				AA5 + Ade/Uri
avg. proliferation rate (9hr windows) (doub/day)	Elapsed	A3	B3	C3	D3	A5	B5	C5	D5
	4.5	0.816506	0.660339	0.739997	0.781185	0.693776	0.809556	0.675438	0.730614
	7.5	0.811338	0.908347	0.990613	0.947677	1.08293	1.12447	0.936999	1.05014
	10.5	0.820964	0.819362	0.75775	0.821658	1.1749	1.04431	1.08331	1.14694
	13.5	0.755883	0.874747	0.854744	0.609837	1.27557	1.06174	1.25456	1.29314
	16.5	0.766851	0.771532	0.801016	0.597865	1.12751	1.2366	1.18375	1.25431
	19.5	0.654579	0.76069	0.815286	0.665422	1.13453	1.28314	1.01843	1.14744
	22.5	0.77365	0.732875	0.76035	0.631597	1.12205	1.31917	0.989428	1.13433
	25.5	0.641973	0.547155	0.654832	0.603091	0.917754	0.941253	0.829188	0.915961
	28.5	0.607207	0.523733	0.538653	0.491524	0.542831	0.823143	0.800284	0.659886
	31.5	0.506091	0.417322	0.48009	0.615805	0.542463	0.685315	0.734231	0.573419
	34.5	0.434099	0.403761	0.453113	0.627734	0.55866	0.698354	0.729827	0.615722
	37.5	0.310396	0.440152	0.398169	0.44168	0.732949	0.650085	0.74413	0.627278
	40.5	0.277804	0.416402	0.283061	0.430247	0.645128	0.62122	0.627872	0.626957
	43.5	0.376464	0.414376	0.291082	0.246974	0.731701	0.649792	0.59907	0.689605
	46.5	0.398997	0.388687	0.298237	0.268597	0.550289	0.690937	0.583413	0.675958
	49.5	0.329426	0.426506	0.319206	0.217064	0.687994	0.599908	0.54822	0.695963
	52.5	0.246118	0.475801	0.231359	0.253217	0.493641	0.69791	0.594402	0.436363
	55.5	0.1257	0.406915	0.329197	0.263945	0.707695	0.705551	0.600251	0.57613
	58.5	0.111578	0.241619	0.35385	0.1596	0.362602	0.642703	0.657542	0.564222
	61.5	0.180931	0.187565	0.246778	0.134656	0.655334	0.576555	0.584758	0.609422
	64.5	0.221684	0.208431	0.12534	0.163966	0.534641	0.491185	0.525771	0.567692
	67.5	0.163566	0.250891	0.0829214	0.155722	0.603796	0.541899	0.47598	0.48269
	70.5	0.0744499	0.253769	0.169762	0.100438	0.305316	0.484898	0.538798	0.545027

## Sheet: Ext Data Fig 5g GFP RFP
Vessel Name: C1_41_AspFates_NucRFP
Metric: Green Integrated Intensity / Orange Integrated Intensity
Cell Type: 143B
Passage: 0
Notes:
Analysis: C3_GFP-Orange_241108_v3
raw GFP/RFP intensities		AA5 + Uri				AA5 + Ade/Uri
Date Time	Elapsed	A3	B3	C3	D3	A5	B5	C5	D5
2024-12-04 10:30:00	0	0.543197	0.612165	0.571121	0.57035	0.530704	0.599728	0.533515	0.505705
2024-12-04 13:30:00	3	0.300222	0.378076	0.345792	0.326651	0.29997	0.347705	0.318033	0.253182
2024-12-04 16:30:00	6	0.166106	0.220727	0.162282	0.173902	0.158496	0.180442	0.150593	0.126637
2024-12-04 19:30:00	9	0.113036	0.152223	0.108143	0.107259	0.104278	0.119265	0.0944733	0.0798107
2024-12-04 22:30:00	12	0.0856462	0.10766	0.0805972	0.0814109	0.0723744	0.0843886	0.0588391	0.0564501
2024-12-05 01:30:00	15	0.0621227	0.0823119	0.0596189	0.0664394	0.0508549	0.0584054	0.0412178	0.0342931
2024-12-05 04:30:00	18	0.0451685	0.0653695	0.043506	0.0497633	0.0389627	0.0363836	0.0311557	0.0260207
2024-12-05 07:30:00	21	0.0373007	0.0505125	0.0359645	0.0435883	0.0292789	0.0298346	0.0245721	0.0201182
2024-12-05 10:30:00	24	0.0330564	0.0412153	0.0289071	0.0353948	0.0241489	0.0246066	0.0179409	0.0151309
2024-12-05 13:30:00	27	0.02612	0.0356668	0.0259255	0.0310925	0.0204036	0.0211192	0.0161431	0.0124129
2024-12-05 16:30:00	30	0.0268774	0.0323179	0.0203242	0.0267041	0.0184907	0.0182455	0.0123834	0.0111117
2024-12-05 19:30:00	33	0.0209963	0.0310572	0.0195094	0.0247502	0.0161019	0.0190064	0.0103107	0.0100473
2024-12-05 22:30:00	36	0.0192114	0.0289707	0.0218052	0.0215916	0.014743	0.0178224	0.00923136	0.00949189
2024-12-06 01:30:00	39	0.019741	0.0261383	0.0236428	0.0224087	0.0136943	0.0193181	0.00844317	0.009427
2024-12-06 04:30:00	42	0.0172672	0.0233985	0.0210485	0.0209763	0.0124217	0.015258	0.008292	0.00941359
2024-12-06 07:30:00	45	0.018463	0.0246102	0.0207847	0.0204075	0.0115711	0.013406	0.00769644	0.00794905
2024-12-06 10:30:00	48	0.0186994	0.0256021	0.0261582	0.0195327	0.0105889	0.0136057	0.00707752	0.00983463
2024-12-06 13:30:00	51	0.0176536	0.0254736	0.0243735	0.0197615	0.00841342	0.0129518	0.00645661	0.00892253
2024-12-06 16:30:00	54	0.0179235	0.02614	0.0229261	0.0168714	0.00909289	0.0132008	0.00712436	0.00793168
2024-12-06 19:30:00	57	0.0167059	0.0255162	0.0246962	0.0171714	0.00824639	0.0124226	0.00667953	0.00804949
2024-12-06 22:30:00	60	0.0198654	0.0245239	0.0210559	0.0160295	0.00858013	0.0139084	0.00718041	0.00735692
2024-12-07 01:30:00	63	0.0200173	0.0235823	0.0228115	0.0176548	0.00825736	0.0120967	0.00666673	0.00737731
2024-12-07 04:30:00	66	0.0211905	0.026401	0.0207235	0.0161055	0.00898086	0.0119587	0.00677406	0.00828304
2024-12-07 07:30:00	69	0.0234296	0.026094	0.0207094	0.0171923	0.00917618	0.0115126	0.00657333	0.00818587
2024-12-07 10:30:00	72	0.0233518	0.02417	0.0211001	0.0201711	0.00932726	0.0113341	0.0069278	0.00797843
2024-12-07 13:30:00	75	0.024142	0.0259149	0.0213561	0.0226899	0.00949263	0.011075	0.00676386	0.0072743
		AA5 + Uri				AA5 + Ade/Uri
GFP/RFP intensity normalized to T0	Elapsed	A3	B3	C3	D3	A5	B5	C5	D5
	0	1	1	1	1	1	1	1	1
	3	0.552695	0.617604	0.605461	0.572721	0.565231	0.57977	0.596109	0.500653
	6	0.305792	0.360567	0.284147	0.304904	0.298653	0.300874	0.282265	0.250416
	9	0.208094	0.248663	0.189352	0.188059	0.19649	0.198864	0.177077	0.157821
	12	0.15767	0.175867	0.141121	0.142738	0.136374	0.140711	0.110286	0.111627
	15	0.114365	0.13446	0.104389	0.116489	0.0958252	0.0973865	0.077257	0.0678126
	18	0.0831531	0.106784	0.0761765	0.0872504	0.0734169	0.0606668	0.0583971	0.0514543
	21	0.0686687	0.0825144	0.0629717	0.0764238	0.0551699	0.0497469	0.046057	0.0397825
	24	0.0608552	0.067327	0.0506147	0.0620581	0.0455035	0.0410295	0.0336277	0.0299205
	27	0.0480856	0.0582633	0.0453941	0.0545149	0.0384463	0.0352146	0.030258	0.0245458
	30	0.04948	0.0527928	0.0355865	0.0468205	0.0348418	0.0304229	0.023211	0.0219728
	33	0.0386531	0.0507333	0.0341598	0.0433947	0.0303407	0.0316917	0.0193259	0.0198679
	36	0.0353673	0.047325	0.0381796	0.0378568	0.0277801	0.0297175	0.0173029	0.0187696
	39	0.0363422	0.0426981	0.0413972	0.0392895	0.025804	0.0322114	0.0158256	0.0186413
	42	0.0317881	0.0382226	0.0368547	0.0367779	0.023406	0.0254416	0.0155422	0.0186148
	45	0.0339894	0.0402018	0.0363927	0.0357806	0.0218032	0.0223534	0.0144259	0.0157188
	48	0.0344248	0.0418222	0.0458014	0.0342469	0.0199526	0.0226864	0.0132658	0.0194474
	51	0.0324995	0.0416123	0.0426766	0.034648	0.0158533	0.0215962	0.012102	0.0176438
	54	0.0329962	0.0427008	0.0401423	0.0295807	0.0171336	0.0220113	0.0133536	0.0156844
	57	0.0307548	0.0416818	0.0432417	0.0301067	0.0155386	0.0207137	0.0125199	0.0159174
	60	0.0365712	0.040061	0.0368677	0.0281048	0.0161674	0.0231912	0.0134587	0.0145479
	63	0.0368508	0.0385228	0.0399417	0.0309544	0.0155593	0.0201703	0.0124959	0.0145882
	66	0.0390107	0.0431273	0.0362857	0.0282379	0.0169225	0.0199403	0.012697	0.0163792
	69	0.0431328	0.0426257	0.036261	0.0301434	0.0172906	0.0191964	0.0123208	0.0161871
	72	0.0429895	0.0394828	0.036945	0.0353663	0.0175753	0.0188987	0.0129852	0.0157769
	75	0.0444443	0.0423332	0.0373933	0.0397824	0.0178869	0.0184668	0.0126779	0.0143845

## Sheet: Ext Data Fig 5h nuclei
Vessel Name: C1_143B_10
Metric: Red Object Count Per Well (Per Well)
Cell Type:
Passage: 0
Notes:
Analysis: 143B_RG_C1_Jan2024_MLH
raw nuclei instances		AA5 + uri/ade/asn
Date Time	Elapsed	B6	C6	D6
2024-01-09 13:21:00	0	17780.7	11805	15048.1
2024-01-09 15:17:00	1.93333	17234.2	11877.9	14392.3
2024-01-09 18:17:00	4.93333	19420.5	13335.6	16578.3
2024-01-09 21:17:00	7.93333	21315.3	14574.4	17380
2024-01-10 00:17:00	10.9333	22882	15667.3	18910.5
2024-01-10 03:17:00	13.9333	25031.7	16614.9	21388.2
2024-01-10 06:17:00	16.9333	27509.7	18691.8	23428.8
2024-01-10 09:17:00	19.9333	29513.7	20076.5	25068.3
2024-01-10 12:17:00	22.9333	31226.1	22007.7	26635
2024-01-10 15:17:00	25.9333	32537.8	22663.3	29550
2024-01-10 18:17:00	28.9333	35124.9	25250.5	31845.5
2024-01-10 21:17:00	31.9333	37128.9	25760.7	33813.1
2024-01-11 00:17:00	34.9333	40153.2	27509.5	37529.8
2024-01-11 03:17:00	37.9333	42303	28566.1	39096.4
2024-01-11 06:17:00	40.9333	44525.8	30460.9	42193.8
2024-01-11 09:17:00	43.9333	48023.6	32501.5	43724
2024-01-11 12:17:00	46.9333	51084.4	34541.9	47659.2
2024-01-11 15:17:00	49.9333	54145.1	36655.2	53635
2024-01-11 18:17:00	52.9333	57752.3	39205.9	56768.6
2024-01-11 21:17:00	55.9333	63472.9	42703.8	61031.8
2024-01-12 00:17:00	58.9333	63618.7	47331.2	63910.2
2024-01-12 03:17:00	61.9333	70068.1	49991.1	66788.8
2024-01-12 06:17:00	64.9333	73930.3	53525.4	71962.8
2024-01-12 09:17:00	67.9333	80562.1	57934.7	77246.2
2024-01-12 12:17:00	70.9333	83294.9	60485	79651.2
avg. proliferation rate (~8hr windows) (doub/day)		AA5 + uri/ade/asn
	Elapsed	B6	C6	D6
	3.9	0.79134	0.919792	0.628777
	6.9	1.0905	1.06528	1.05036
	9.9	0.976474	0.845862	0.980047
	12.9	0.98146	0.957236	1.14894
	15.9	0.97912	0.953986	1.08449
	18.9	0.850662	1.08141	0.844018
	21.9	0.645805	0.741216	0.893003
	24.9	0.669628	0.882162	0.92059
	27.9	0.666105	0.60577	0.918025
	30.9	0.809066	0.745527	0.919674
	33.9	0.715377	0.474639	0.789201
	36.9	0.69893	0.644768	0.85186
	39.9	0.688604	0.641536	0.587705
	42.9	0.725665	0.73078	0.761914
	45.9	0.752507	0.712162	0.923052
	48.9	0.709699	0.721498	1.00444
	51.9	0.83535	0.816045	0.951481
	54.9	0.620318	0.983396	0.674325
	57.9	0.743677	0.934936	0.62537
	60.9	0.586736	0.868963	0.633841
	63.9	0.908403	0.777693	0.729114
	66.9	0.665253	0.733082	0.677575

## Sheet: Ext Data Fig 5h GFP RFP
Vessel Name: C1_143B_10
Metric: Green/Red (Per Well)
Cell Type:
Passage: 0
Notes:
Analysis: 143B_RG_C1_Jan2024_MLH
raw GFP/RFP intensities		AA5 + uri/ade/asn
Date Time	Elapsed	B6	C6	D6
2024-01-09 13:21:00	0	17.5306	16.5734	16.4884
2024-01-09 15:17:00	1.93333	16.0139	14.5942	15.9178
2024-01-09 18:17:00	4.93333	9.96004	9.19811	10.449
2024-01-09 21:17:00	7.93333	8.26997	7.40009	8.2018
2024-01-10 00:17:00	10.9333	6.40635	5.90288	6.42681
2024-01-10 03:17:00	13.9333	4.57982	4.4643	4.80927
2024-01-10 06:17:00	16.9333	3.52599	3.61173	3.52989
2024-01-10 09:17:00	19.9333	3.11849	2.60243	2.9578
2024-01-10 12:17:00	22.9333	2.56553	1.97116	2.35042
2024-01-10 15:17:00	25.9333	2.26404	1.67456	2.30042
2024-01-10 18:17:00	28.9333	1.97701	1.43452	1.92346
2024-01-10 21:17:00	31.9333	1.90502	1.345	1.64282
2024-01-11 00:17:00	34.9333	1.54849	1.22892	1.55053
2024-01-11 03:17:00	37.9333	1.49491	1.22504	1.44313
2024-01-11 06:17:00	40.9333	1.46487	1.31488	1.38577
2024-01-11 09:17:00	43.9333	1.36892	1.24866	1.34554
2024-01-11 12:17:00	46.9333	1.33608	1.25508	1.30475
2024-01-11 15:17:00	49.9333	1.29014	1.37547	1.34956
2024-01-11 18:17:00	52.9333	1.17705	1.41761	1.32092
2024-01-11 21:17:00	55.9333	1.1452	1.3274	1.23427
2024-01-12 00:17:00	58.9333	1.15457	1.30259	1.16249
2024-01-12 03:17:00	61.9333	1.03739	1.2166	1.18818
2024-01-12 06:17:00	64.9333	1.01156	1.13326	1.06779
2024-01-12 09:17:00	67.9333	0.938043	1.10377	1.03693
2024-01-12 12:17:00	70.9333	0.916318	1.12533	1.01398
		AA5 + uri/ade/asn
GFP/RFP normalized to T0	Elapsed	B6	C6	D6
	0	1	1	1
	1.93333	0.913487	0.880582	0.965398
	4.93333	0.568154	0.554993	0.633717
	7.93333	0.471746	0.446505	0.497429
	10.9333	0.365439	0.356166	0.389778
	13.9333	0.261248	0.269366	0.291677
	16.9333	0.201134	0.217924	0.214083
	19.9333	0.177889	0.157025	0.179387
	22.9333	0.146346	0.118935	0.14255
	25.9333	0.129148	0.101039	0.139517
	28.9333	0.112775	0.0865558	0.116656
	31.9333	0.108668	0.0811542	0.0996353
	34.9333	0.0883308	0.0741501	0.0940377
	37.9333	0.0852744	0.0739164	0.0875238
	40.9333	0.0835608	0.0793367	0.0840453
	43.9333	0.0780878	0.0753412	0.0816052
	46.9333	0.0762143	0.0757288	0.0791315
	49.9333	0.0735937	0.0829925	0.0818491
	52.9333	0.0671429	0.0855351	0.0801122
	55.9333	0.0653257	0.0800922	0.0748572
	58.9333	0.0658605	0.0785953	0.0705035
	61.9333	0.0591762	0.0734071	0.0720617
	64.9333	0.0577026	0.0683782	0.0647602
	67.9333	0.0535091	0.0665992	0.0628882
	70.9333	0.0522698	0.0679	0.0614968
