# Supplementary material for: Succinate dehydrogenase loss suppresses pyrimidine biosynthesis via succinate-mediated inhibition of aspartate transcarbamylase
Source: Nat Metab. 2026 May 4;8(6):1390–409. doi: 10.1038/s42255-026-01524-w (PMC13303085; doi:10.1038/s42255-026-01524-w)
Supplement: Supplementary file 8 — Source data for Figs. 1–6 and Extended Data Figs. 1–9. Images and MolecularDocking_Outputs. [file 42255_2026_1524_MOESM8_ESM.zip › ATCase_SourceData/ATCase_Fig1_SourceData.xlsx]

## Sheet: Fig 1b nuclei
Vessel Name: C1_143B_03
Metric: Red Object Count Per Well (Per Well)
Cell Type:
Passage: 0
Notes:
Analysis: 143B_C1-Nov15_2024
raw nuclei instance counts		50nM Rot
Date Time	Elapsed	A5	B5	C5	D5
2024-01-03 12:23:00	0	22189.5	23282.8	20185.7	22772.8
2024-01-03 14:13:00	1.83333	22153.5	23574.3	19894	22882.1
2024-01-03 17:13:00	4.83333	23610.7	27108.9	21351.7	24776.8
2024-01-03 20:13:00	7.83333	24376	27801	22699.9	25177.5
2024-01-03 23:13:00	10.8333	24849.7	29331.5	23428.5	26234.2
2024-01-04 02:13:00	13.8333	25141.2	30133.1	24922.5	28274.9
2024-01-04 05:13:00	16.8333	28201.8	32246.3	26234.5	30096.5
2024-01-04 08:13:00	19.8333	28711.9	34031.8	27910.2	31517.5
2024-01-04 11:13:00	22.8333	31189.8	36290.8	28821.2	32064.2
2024-01-04 14:13:00	25.8333	32756.5	37274.7	30934.7	34141
2024-01-04 17:13:00	28.8333	32537.8	37967	31845.5	33995.3
2024-01-04 20:13:00	31.8333	34505.4	38477.1	33193.7	35380
2024-01-04 23:13:00	34.8333	34833.4	38622.9	33193.7	35489.2
2024-01-05 02:13:00	37.8333	35853.7	39570.2	32720	37092.6
2024-01-05 05:13:00	40.8333	36473	40772.7	32428.7	37930.7
2024-01-05 08:13:00	43.8333	38112.8	42157.3	33375.9	38003.4
2024-01-05 11:13:00	46.8333	39643.2	41720.1	33704	39497.2
2024-01-05 14:13:00	49.8333	39752.4	43141.1	35963.1	39351.7
2024-01-05 17:13:00	52.8333	41574.3	44416.3	36764.3	41574.4
2024-01-05 20:13:00	55.8333	42157.3	45473.2	36837.4	42667.3
2024-01-05 23:13:00	58.8333	41938.4	46238.2	38623	43651.1
2024-01-06 02:13:00	61.8333	43833.3	46784.7	38513.7	45181.6
2024-01-06 05:13:00	64.8333	44306.9	48242.1	39460.9	45509.4
2024-01-06 08:13:00	67.8333	46493.1	51084.2	41027.6	46420.4
2024-01-06 11:13:00	70.8333	47768.7	50792.9	42594.6	46711.9
2024-01-06 14:13:00	73.8333	47768.4	51521.6	42302.9	48424.6
avg. proliferation rate (8hr windows) (doub/day)		50nM Rot
	Elapsed	A5	B5	C5	D5
	3.9	0.415397	0.783953	0.518871	0.443709
	6.9	0.441854	0.840631	0.629158	0.525946
	9.9	0.241642	0.406889	0.594941	0.508087
	12.9	0.560866	0.570662	0.556739	0.686576
	15.9	0.555791	0.571811	0.673402	0.705881
	18.9	0.829383	0.715343	0.559146	0.483848
	21.9	0.575981	0.557495	0.634032	0.485086
	24.9	0.481247	0.420969	0.507462	0.29115
	27.9	0.388669	0.22506	0.543405	0.378586
	30.9	0.236518	0.136695	0.271156	0.149001
	33.9	0.373347	0.159118	0.104216	0.335448
	36.9	0.213346	0.222939	-0.0897021	0.267815
	39.9	0.346137	0.336873	0.0210618	0.263332
	42.9	0.386542	0.203541	0.113992	0.241658
	45.9	0.33124	0.217229	0.397994	0.141493
	48.9	0.334448	0.200818	0.372001	0.345511
	51.9	0.236558	0.331398	0.342009	0.297015
	54.9	0.205946	0.266727	0.274513	0.398916
	57.9	0.203561	0.199855	0.178837	0.320098
	60.9	0.191327	0.227402	0.264667	0.248092
	63.9	0.396649	0.383445	0.232354	0.236646
	66.9	0.330764	0.316242	0.387462	0.128149
	69.9	0.289405	0.253021	0.267554	0.23886

## Sheet: Fig 1b GFP RFP
Vessel Name: C1_143B_03
Metric: Green Integrated Intensity / Red Integrated Intensity
Cell Type:
Passage: 0
Notes:
Analysis: 143B_C1-Nov15_2024
raw GFP/RFP intensities		50nM Rot
Date Time	Elapsed	A5	B5	C5	D5
2024-01-03 12:23:00	0	10.0536	9.76392	8.88679	12.5698
2024-01-03 14:13:00	1.83333	6.40295	6.00374	6.05851	8.51385
2024-01-03 17:13:00	4.83333	4.86777	4.26703	4.25	6.2268
2024-01-03 20:13:00	7.83333	4.08151	3.56495	3.6507	5.53506
2024-01-03 23:13:00	10.8333	3.14718	2.64553	2.73914	4.17945
2024-01-04 02:13:00	13.8333	2.27021	1.83964	2.05509	3.25399
2024-01-04 05:13:00	16.8333	1.69367	1.40426	1.42299	2.46601
2024-01-04 08:13:00	19.8333	1.40854	1.10123	1.21282	2.00211
2024-01-04 11:13:00	22.8333	1.09304	0.848146	0.956678	1.53106
2024-01-04 14:13:00	25.8333	0.995652	0.756045	0.846885	1.25642
2024-01-04 17:13:00	28.8333	0.790267	0.666805	0.717194	1.11422
2024-01-04 20:13:00	31.8333	0.736069	0.601962	0.572635	0.995092
2024-01-04 23:13:00	34.8333	0.709789	0.540338	0.560299	0.990134
2024-01-05 02:13:00	37.8333	0.723723	0.798669	0.52051	0.915907
2024-01-05 05:13:00	40.8333	0.768693	0.593655	0.477291	0.884246
2024-01-05 08:13:00	43.8333	0.752724	0.561578	0.446243	0.859502
2024-01-05 11:13:00	46.8333	0.784412	0.692111	0.557673	0.805888
2024-01-05 14:13:00	49.8333	0.774764	0.640509	0.516037	0.910399
2024-01-05 17:13:00	52.8333	0.810695	0.698003	0.614843	1.00076
2024-01-05 20:13:00	55.8333	0.890814	0.741414	0.624368	1.10608
2024-01-05 23:13:00	58.8333	0.860123	0.753045	0.684824	1.17579
2024-01-06 02:13:00	61.8333	0.945747	0.818098	0.72422	1.27863
2024-01-06 05:13:00	64.8333	1.08987	0.885515	0.80065	1.34012
2024-01-06 08:13:00	67.8333	1.11716	0.875511	0.87995	1.37375
2024-01-06 11:13:00	70.8333	1.20336	1.02042	0.905901	1.50104
2024-01-06 14:13:00	73.8333	1.26651	0.996282	0.944927	1.48099
GFP/RFP intensity normalized to T0		50nM Rot
	Elapsed	A5	B5	C5	D5
	0	1	1	1	1
	1.83333	0.63688	0.614891	0.681743	0.677326
	4.83333	0.484182	0.437021	0.478238	0.495378
	7.83333	0.405975	0.365115	0.410801	0.440346
	10.8333	0.313039	0.27095	0.308226	0.332499
	13.8333	0.225811	0.188412	0.231252	0.258873
	16.8333	0.168464	0.143821	0.160124	0.196185
	19.8333	0.140103	0.112786	0.136474	0.159279
	22.8333	0.108721	0.0868653	0.107652	0.121805
	25.8333	0.0990343	0.0774326	0.095297	0.0999556
	28.8333	0.0786053	0.0682928	0.0807033	0.0886428
	31.8333	0.0732143	0.0616517	0.0644366	0.0791653
	34.8333	0.0706004	0.0553403	0.0630484	0.0787709
	37.8333	0.0719863	0.081798	0.0585712	0.0728657
	40.8333	0.0764594	0.0608009	0.0537079	0.0703469
	43.8333	0.074871	0.0575156	0.0502142	0.0683784
	46.8333	0.078023	0.0708845	0.062753	0.0641131
	49.8333	0.0770633	0.0655996	0.0580679	0.0724275
	52.8333	0.0806372	0.071488	0.0691861	0.0796163
	55.8333	0.0886064	0.075934	0.070258	0.0879954
	58.8333	0.0855537	0.0771252	0.0770608	0.0935407
	61.8333	0.0940704	0.0837879	0.081494	0.101722
	64.8333	0.108406	0.0906926	0.0900943	0.106614
	67.8333	0.11112	0.089668	0.0990177	0.10929
	70.8333	0.119695	0.10451	0.101938	0.119416
	73.8333	0.125976	0.102037	0.106329	0.117821
Rebound Metric		1.78435	1.84381	2.11752	1.83771

## Sheet: Fig 1c nuclei
Vessel Name: DNA8_Ctrl
Metric: Red Object Count Per Well (Per Well)
Cell Type: DKO 143B
Passage: 0
Notes:
Analysis: 143B_RG_C1_Jan2024_MLH
raw nuclei instances		6mM Asp
Date Time	Elapsed	A4	B4	C4	D4
2023-09-22 12:36:00	0	33316.7	27946.3	37992.8	28859.8
2023-09-22 14:50:00	2.23333	35289.4	29334.8	40330.7	30832.5
2023-09-22 16:40:00	4.06667	30540.3	24110.7	38358.1	30686.5
2023-09-22 19:40:00	7.06667	33901.1	27909.9	40842.3	32439.9
2023-09-22 22:40:00	10.0667	34631.7	29042.2	43107.2	33864.7
2023-09-23 01:40:00	13.0667	36677.6	31380.5	46577.7	38358
2023-09-23 04:40:00	16.0667	39088.6	33864.6	50523.1	41134.6
2023-09-23 07:40:00	19.0667	42267	36531.4	54212.9	42522.7
2023-09-23 10:40:00	22.0667	43764.9	39088.6	57792.9	44751
2023-09-23 13:40:00	25.0667	46468.2	40842.2	59181.2	45993.1
2023-09-23 16:40:00	28.0667	46687.3	42485.9	59912	46760.3
2023-09-23 19:40:00	31.0667	47454.6	43289.9	60313.8	46979.6
2023-09-23 22:40:00	34.0667	48514.1	44239.6	61957.7	47892.9
2023-09-24 01:40:00	37.0667	49646.6	43764.9	64113.1	46723.8
2023-09-24 04:40:00	40.0667	51071.1	46102.8	63419.2	47637.1
2023-09-24 07:40:00	43.0667	52678.6	47345	64368.9	48331.3
2023-09-24 10:40:00	46.0667	51874.8	46723.8	64551.2	49427.2
2023-09-24 13:40:00	49.0667	53628.6	48221.8	66341.6	48185.1
2023-09-24 16:40:00	52.0667	54286	48988.9	67328	50559.6
2023-09-24 19:40:00	55.0667	54980.2	51801.7	68131.6	51546.1
2023-09-24 22:40:00	58.0667	57537.2	52605.6	68898.8	52422.8
2023-09-25 01:40:00	61.0667	58231.3	54359	69300.9	52020.9
2023-09-25 04:40:00	64.0667	61373.1	57208.8	71930.9	53665
2023-09-25 07:40:00	67.0667	62432.6	60167.6	74524.8	54213
2023-09-25 10:40:00	70.0667	64624.4	63053.7	76534	56697.2
2023-09-25 13:40:00	73.0667	67328.1	65574.3	77629.9	58925.6
proliferation (7hr window) (1/d)		6mM Asp
Date Time	Elapsed	A4	B4	C4	D4
	3.5	0.0852055	-0.00639305	0.354362	0.572973
	6.5	-0.0831676	-0.0443043	0.294287	0.414618
	9.5	0.704484	1.01386	0.746952	0.858469
	12.5	0.547769	0.743998	0.818342	0.913551
	15.5	0.766506	0.882633	0.881884	0.87587
	18.5	0.679671	0.845001	0.830009	0.593046
	21.5	0.665329	0.720761	0.608523	0.429512
	24.5	0.382665	0.580919	0.384558	0.365474
	27.5	0.311393	0.392758	0.164255	0.186968
	30.5	0.16576	0.307401	0.176383	0.155717
	33.5	0.236433	0.114107	0.260732	-0.00300831
	36.5	0.282563	0.242196	0.193153	0.0534747
	39.5	0.31683	0.261001	0.146882	0.0350592
	42.5	0.168906	0.251688	0.0261999	0.216397
	45.5	0.187984	0.172883	0.173314	0.044004
	48.5	0.115639	0.131313	0.172915	0.1734
	51.5	0.223678	0.396911	0.207676	0.161487
	54.5	0.270651	0.334747	0.145509	0.324284
	57.5	0.269908	0.400172	0.111113	0.10962
	60.5	0.423184	0.381968	0.208769	0.154981
	63.5	0.314141	0.516722	0.301978	0.129187
	66.5	0.400759	0.57083	0.381938	0.331165
	69.5	0.356273	0.525053	0.293335	0.359765

## Sheet: Fig 1c GFP RFP
Vessel Name: DNA8_Ctrl
Metric: Green Integrated Intensity / Red Integrated Intensity
Cell Type: DKO 143B
Passage: 0
Notes:
Analysis: 143B_RG_C1_Jan2024_MLH
raw GFP/RFP intensities		6mM
Date Time	Elapsed	A4	B4	C4	D4
2023-09-22 12:36:00	0	19.0567	16.714	16.1478	15.4301
2023-09-22 14:50:00	2.23333	17.7935	15.4662	14.8062	15.0826
2023-09-22 16:40:00	4.06667	16.7242	15.2371	12.074	12.7801
2023-09-22 19:40:00	7.06667	12.201	9.80831	8.45307	9.08352
2023-09-22 22:40:00	10.0667	10.2383	8.44729	6.94686	6.83711
2023-09-23 01:40:00	13.0667	7.52678	6.49944	5.14673	4.94594
2023-09-23 04:40:00	16.0667	6.02334	4.91688	3.95724	3.68155
2023-09-23 07:40:00	19.0667	5.07947	3.80786	3.13206	3.11628
2023-09-23 10:40:00	22.0667	4.09617	3.11545	2.5461	2.76137
2023-09-23 13:40:00	25.0667	3.74195	2.80502	2.06452	2.38622
2023-09-23 16:40:00	28.0667	3.46752	2.45907	1.71519	2.31024
2023-09-23 19:40:00	31.0667	3.16498	2.24174	1.44169	1.89928
2023-09-23 22:40:00	34.0667	2.89874	2.19268	1.31411	1.76771
2023-09-24 01:40:00	37.0667	2.75967	1.95012	1.28649	1.79204
2023-09-24 04:40:00	40.0667	2.73177	1.89965	1.47084	1.69142
2023-09-24 07:40:00	43.0667	2.72963	1.89341	1.44956	1.70657
2023-09-24 10:40:00	46.0667	3.25478	1.88183	1.56605	1.62473
2023-09-24 13:40:00	49.0667	2.32364	1.92801	1.69651	1.64744
2023-09-24 16:40:00	52.0667	2.28654	2.02263	1.78213	1.71429
2023-09-24 19:40:00	55.0667	2.32195	2.09111	1.89249	1.79727
2023-09-24 22:40:00	58.0667	2.56929	2.30215	2.00464	1.87582
2023-09-25 01:40:00	61.0667	2.77111	2.41308	2.16584	1.89301
2023-09-25 04:40:00	64.0667	3.02664	2.68639	2.48972	2.07954
2023-09-25 07:40:00	67.0667	3.19208	2.70561	2.66984	2.27749
2023-09-25 10:40:00	70.0667	3.38039	2.88654	2.88148	2.44249
2023-09-25 13:40:00	73.0667	3.47982	3.14199	3.12536	2.66509
GFP/RFP intensity normalized to T0		6mM
Date Time	Elapsed	A4	B4	C4	D4
2023-09-22 12:36:00	0	1	1	1	1
2023-09-22 14:50:00	2.23333	0.933716	0.925344	0.916916	0.977482
2023-09-22 16:40:00	4.06667	0.877601	0.911637	0.747721	0.828256
2023-09-22 19:40:00	7.06667	0.640248	0.586831	0.523482	0.588689
2023-09-22 22:40:00	10.0667	0.537254	0.505401	0.430205	0.443103
2023-09-23 01:40:00	13.0667	0.394968	0.388861	0.318727	0.320539
2023-09-23 04:40:00	16.0667	0.316075	0.294177	0.245064	0.238596
2023-09-23 07:40:00	19.0667	0.266545	0.227824	0.193962	0.201961
2023-09-23 10:40:00	22.0667	0.214947	0.186397	0.157675	0.17896
2023-09-23 13:40:00	25.0667	0.196359	0.167824	0.127852	0.154647
2023-09-23 16:40:00	28.0667	0.181958	0.147126	0.106219	0.149723
2023-09-23 19:40:00	31.0667	0.166082	0.134123	0.0892813	0.12309
2023-09-23 22:40:00	34.0667	0.152111	0.131188	0.08138	0.114563
2023-09-24 01:40:00	37.0667	0.144814	0.116676	0.0796696	0.11614
2023-09-24 04:40:00	40.0667	0.14335	0.113656	0.0910861	0.109619
2023-09-24 07:40:00	43.0667	0.143238	0.113282	0.0897686	0.1106
2023-09-24 10:40:00	46.0667	0.170795	0.11259	0.0969827	0.105296
2023-09-24 13:40:00	49.0667	0.121933	0.115353	0.105062	0.106768
2023-09-24 16:40:00	52.0667	0.119986	0.121014	0.110364	0.111101
2023-09-24 19:40:00	55.0667	0.121845	0.125111	0.117198	0.116478
2023-09-24 22:40:00	58.0667	0.134824	0.137737	0.124144	0.121569
2023-09-25 01:40:00	61.0667	0.145414	0.144375	0.134126	0.122683
2023-09-25 04:40:00	64.0667	0.158823	0.160727	0.154184	0.134772
2023-09-25 07:40:00	67.0667	0.167504	0.161877	0.165338	0.147601
2023-09-25 10:40:00	70.0667	0.177386	0.172701	0.178444	0.158294
2023-09-25 13:40:00	73.0667	0.182604	0.187985	0.193547	0.17272
Rebound Metric		1.52187	1.66965	2.42938	1.64033

## Sheet: Fig 1d nuclei
Vessel Name: C1_41_AspFates_NucRFP
Metric: Orange Object Count Per Well (Per Well)
Cell Type: 143B
Passage: 0
Notes:
Analysis: C3_GFP-Orange_241108_v3
raw nuclei instance counts		5 uM AA5
Date Time	Elapsed	A2	B2	C2	D2
2024-12-04 10:30:00	0	17486.9	13849.6	11219.4	12308.5
2024-12-04 13:30:00	3	17322.5	14651.1	12185.2	12472.9
2024-12-04 16:30:00	6	18617.2	15781.4	13520.9	13438.7
2024-12-04 19:30:00	9	19993.9	16603.2	14075.6	14651.1
2024-12-04 22:30:00	12	21103.6	17384.1	14507.2	15473.1
2024-12-05 01:30:00	15	21863.8	18041.6	15370.2	15986.8
2024-12-05 04:30:00	18	21802.1	18719.8	15966.2	16377.2
2024-12-05 07:30:00	21	22788.5	18781.5	16623.9	17219.8
2024-12-05 10:30:00	24	22624.2	18514.3	16479.9	18082.8
2024-12-05 13:30:00	27	22953.1	18411.8	16541.6	17815.8
2024-12-05 16:30:00	30	22747.5	18576.1	16973.1	17918.4
2024-12-05 19:30:00	33	22870.8	19480.2	17569.1	18103.4
2024-12-05 22:30:00	36	23240.8	20034.9	18000.7	18596.6
2024-12-06 01:30:00	39	24062.7	20589.8	18082.8	18637.5
2024-12-06 04:30:00	42	25645	21309.1	18411.6	19007.6
2024-12-06 07:30:00	45	26734	22357.1	19069.3	20117.3
2024-12-06 10:30:00	48	28295.8	24186	19356.9	20857
2024-12-06 13:30:00	51	30104.1	26179.2	21329.7	21535.1
2024-12-06 16:30:00	54	31378.1	27247.8	23076.3	22973.4
2024-12-06 19:30:00	57	31789.2	29179.4	23816.2	24494.2
2024-12-06 22:30:00	60	33289.4	29446.6	24165.5	25172.4
2024-12-07 01:30:00	63	35056.6	30987.7	25090.1	25603.8
2024-12-07 04:30:00	66	35611.2	31008.2	25213.4	27103.9
2024-12-07 07:30:00	69	38775.9	32035.8	26528.5	27740.9
2024-12-07 10:30:00	72	37686.8	32426.1	26939.7	29179.4
		5 uM AA5
avg. proliferation rate (9hr windows) (doub/day)	Elapsed	A2	B2	C2	D2
	4.5	0.515427	0.697668	0.872551	0.670267
	7.5	0.759571	0.658027	0.671035	0.829255
	10.5	0.618425	0.51495	0.493189	0.667958
	13.5	0.333083	0.461588	0.484869	0.428502
	16.5	0.295519	0.297459	0.523955	0.411464
	19.5	0.131524	0.0994963	0.268203	0.473979
	22.5	0.197913	-0.0638251	0.136186	0.323894
	25.5	-0.00692791	-0.042314	0.079988	0.153016
	28.5	0.0417001	0.195645	0.246203	0.00438661
	31.5	0.0479203	0.325044	0.325218	0.165035
	34.5	0.21624	0.395963	0.243643	0.151369
	37.5	0.440464	0.345225	0.1802	0.187506
	40.5	0.538718	0.421899	0.221868	0.30239
	43.5	0.623433	0.619311	0.26194	0.432862
	46.5	0.616748	0.791885	0.566003	0.48029
	49.5	0.616223	0.761084	0.73376	0.510745
	52.5	0.447876	0.722072	0.79759	0.618431
	55.5	0.386951	0.452468	0.480229	0.600411
	58.5	0.426467	0.494822	0.321886	0.417044
	61.5	0.436784	0.233867	0.219325	0.389492
	64.5	0.586926	0.32423	0.358918	0.373792
	67.5	0.278334	0.174564	0.273635	0.502909

## Sheet: Fig 1d GFP RFP
Vessel Name: C1_41_AspFates_NucRFP
Metric: Green Integrated Intensity / Orange Integrated Intensity
Cell Type: 143B
Passage: 0
Notes:
Analysis: C3_GFP-Orange_241108_v3
raw GFP/RFP intensities		AA5
Date Time	Elapsed	A2	B2	C2	D2
2024-12-04 10:30:00	0	0.543309	0.491227	0.600887	0.472144
2024-12-04 13:30:00	3	0.277703	0.277219	0.385455	0.281266
2024-12-04 16:30:00	6	0.150616	0.165505	0.211185	0.159757
2024-12-04 19:30:00	9	0.100398	0.109541	0.129303	0.101453
2024-12-04 22:30:00	12	0.0761293	0.0741692	0.0977285	0.0723121
2024-12-05 01:30:00	15	0.0581766	0.0540259	0.0699998	0.0543202
2024-12-05 04:30:00	18	0.0537539	0.0444284	0.065482	0.0438472
2024-12-05 07:30:00	21	0.0525121	0.0433741	0.056439	0.039965
2024-12-05 10:30:00	24	0.0675046	0.0505488	0.061537	0.0451047
2024-12-05 13:30:00	27	0.0846082	0.064657	0.0734115	0.0536136
2024-12-05 16:30:00	30	0.122404	0.0975832	0.0986164	0.0872357
2024-12-05 19:30:00	33	0.177509	0.144928	0.147408	0.132878
2024-12-05 22:30:00	36	0.245072	0.218576	0.210588	0.196373
2024-12-06 01:30:00	39	0.311596	0.272888	0.27409	0.262641
2024-12-06 04:30:00	42	0.391603	0.342774	0.343338	0.330476
2024-12-06 07:30:00	45	0.427269	0.388954	0.399316	0.398317
2024-12-06 10:30:00	48	0.517166	0.468643	0.442194	0.483511
2024-12-06 13:30:00	51	0.53369	0.496466	0.481857	0.487146
2024-12-06 16:30:00	54	0.564625	0.529756	0.534214	0.523462
2024-12-06 19:30:00	57	0.559501	0.519584	0.537251	0.517182
2024-12-06 22:30:00	60	0.55353	0.560027	0.549249	0.520953
2024-12-07 01:30:00	63	0.53271	0.530028	0.530104	0.517437
2024-12-07 04:30:00	66	0.529408	0.55566	0.539827	0.534363
2024-12-07 07:30:00	69	0.520864	0.566679	0.530852	0.518684
2024-12-07 10:30:00	72	0.539219	0.552528	0.534348	0.524584
GFP/RFP intensity normalized to T0		AA5
Date Time	Elapsed	A2	B2	C2	D2
2024-12-04 10:30:00	0	1	1	1	1
2024-12-04 13:30:00	3	0.511132	0.564341	0.641476	0.595722
2024-12-04 16:30:00	6	0.27722	0.336923	0.351455	0.338364
2024-12-04 19:30:00	9	0.184789	0.222995	0.215186	0.214878
2024-12-04 22:30:00	12	0.140122	0.150988	0.16264	0.153157
2024-12-05 01:30:00	15	0.107078	0.109982	0.116494	0.11505
2024-12-05 04:30:00	18	0.0989381	0.0904438	0.108975	0.0928682
2024-12-05 07:30:00	21	0.0966523	0.0882975	0.0939261	0.0846458
2024-12-05 10:30:00	24	0.124247	0.102903	0.10241	0.0955317
2024-12-05 13:30:00	27	0.155728	0.131624	0.122172	0.113553
2024-12-05 16:30:00	30	0.225293	0.198652	0.164118	0.184765
2024-12-05 19:30:00	33	0.326719	0.295032	0.245318	0.281435
2024-12-05 22:30:00	36	0.451073	0.44496	0.350461	0.415918
2024-12-06 01:30:00	39	0.573515	0.555525	0.456143	0.556273
2024-12-06 04:30:00	42	0.720774	0.697791	0.571385	0.699947
2024-12-06 07:30:00	45	0.78642	0.791801	0.664543	0.843633
2024-12-06 10:30:00	48	0.951883	0.954026	0.735902	1.02408
2024-12-06 13:30:00	51	0.982297	1.01067	0.801909	1.03177
2024-12-06 16:30:00	54	1.03923	1.07843	0.889041	1.10869
2024-12-06 19:30:00	57	1.0298	1.05773	0.894096	1.09539
2024-12-06 22:30:00	60	1.01881	1.14006	0.914064	1.10338
2024-12-07 01:30:00	63	0.980492	1.07899	0.882203	1.09593
2024-12-07 04:30:00	66	0.974414	1.13117	0.898384	1.13178
2024-12-07 07:30:00	69	0.958688	1.1536	0.883447	1.09857
2024-12-07 10:30:00	72	0.992473	1.12479	0.889265	1.11107
Rebound Metric		10.2685	12.7387	9.46772	13.1261

## Sheet: Fig 1f nuclei
Vessel Name: C1_102824
Metric: Orange Object Count Per Well (Per Well)
Cell Type: 143B
Passage: 0
Notes:
Analysis: C3_GFP-Orange_241018-v2
raw nuclei instance counts		CHX (low dose)
Date Time	Elapsed	A5	B5	C5	D5
2024-10-28 13:04:00	0	17388.5	11507	11653.2	17315.7
2024-10-28 16:04:00	3	18740.5	13041.4	13333.7	19361.5
2024-10-28 19:04:00	6	20713.1	15452.6	13845.3	21918.5
2024-10-28 22:04:00	9	22503.2	16183.1	15488.9	24877.9
2024-10-29 01:04:00	12	25644.9	17279.1	17973.2	28384.8
2024-10-29 04:04:00	15	30028.8	19945.8	20165	32878.2
2024-10-29 07:04:00	18	34704.9	22576.2	23160.7	36458.3
2024-10-29 10:04:00	21	39088.7	24768.2	25718.2	42559.3
2024-10-29 13:04:00	24	45408.8	28238.8	30138.3	48806.2
2024-10-29 16:04:00	27	49062	31563.1	33061	54687.7
2024-10-29 19:04:00	30	54395.4	34485.3	37335.2	58925.6
2024-10-29 22:04:00	33	54761.1	35070.1	38613.8	58267.9
2024-10-30 01:04:00	36	56916.2	36166.1	37408.2	62469.1
2024-10-30 04:04:00	39	58852.4	37517.9	37152.6	63966.8
2024-10-30 07:04:00	42	61555.9	38833	39417.4	67072.1
2024-10-30 10:04:00	45	62688.4	39271.3	39855.8	69958.2
2024-10-30 13:04:00	48	65610.9	39782.8	40732.4	72259.8
2024-10-30 16:04:00	51	67181.8	41682.6	41719	72697.9
2024-10-30 19:04:00	54	67400.8	42668.8	41828.7	72953.9
2024-10-30 22:04:00	57	68058.6	42595.8	41098	73100
2024-10-31 01:04:00	60	69154.4	43107.2	41792	74049.9
2024-10-31 04:04:00	63	69446.7	44203.3	42230.3	74999.6
2024-10-31 07:04:00	66	70798.4	44751	42741.8	76387.9
2024-10-31 10:04:00	69	71017.9	45080.1	42778.4	76534
		CHX (low dose)
avg. proliferation rate (9hr windows) (doub/day)	Elapsed	A5	B5	C5	D5
	4.5	0.991984	1.31194	1.09468	1.3941
	7.5	1.20671	1.08247	1.14873	1.47179
	10.5	1.4288	0.981967	1.44654	1.55995
	13.5	1.66669	1.28084	1.54785	1.47036
	16.5	1.62154	1.38523	1.37851	1.55829
	19.5	1.591	1.33758	1.54599	1.51982
	22.5	1.33191	1.28916	1.36921	1.55991
	25.5	1.27129	1.27331	1.43399	1.25178
	28.5	0.720481	0.833505	0.953377	0.681696
	31.5	0.57129	0.523731	0.475267	0.511806
	34.5	0.302977	0.324256	-0.0188693	0.315812
	37.5	0.449987	0.39211	0.0792498	0.541365
	40.5	0.371626	0.316901	0.243823	0.435602
	43.5	0.418221	0.225508	0.353913	0.468987
	46.5	0.336462	0.272428	0.21832	0.309868
	49.5	0.278842	0.319212	0.185875	0.16131
	52.5	0.14091	0.262844	0.0343723	0.0444761
	55.5	0.111339	0.129296	0.00672593	0.0708909
	58.5	0.11504	0.135931	0.0367664	0.106392
	61.5	0.151844	0.189892	0.150877	0.16926
	64.5	0.102294	0.172164	0.0897531	0.126942

## Sheet: Fig 1f GFP RFP
Vessel Name: C1_102824
Metric: Green Integrated Intensity / Orange Integrated Intensity
Cell Type: 143B
Passage: 0
Notes:
Analysis: C3_GFP-Orange_241018-v2
raw GFP/RFP intensities		CHX (low dose)
Date Time	Elapsed	A5	B5	C5	D5
2024-10-28 13:04:00	0	0.850618	0.745403	0.767699	0.647648
2024-10-28 16:04:00	3	0.819108	0.744181	0.691134	0.602573
2024-10-28 19:04:00	6	0.733605	0.636796	0.631171	0.564558
2024-10-28 22:04:00	9	0.678161	0.561037	0.587472	0.550158
2024-10-29 01:04:00	12	0.634865	0.556122	0.532905	0.550448
2024-10-29 04:04:00	15	0.627939	0.587254	0.529715	0.516411
2024-10-29 07:04:00	18	0.618513	0.558896	0.499779	0.520518
2024-10-29 10:04:00	21	0.567801	0.560612	0.501652	0.5023
2024-10-29 13:04:00	24	0.516863	0.541044	0.486098	0.490722
2024-10-29 16:04:00	27	0.597388	0.581616	0.56702	0.548605
2024-10-29 19:04:00	30	0.610826	0.633088	0.622855	0.597561
2024-10-29 22:04:00	33	0.791079	0.818587	0.821039	0.784778
2024-10-30 01:04:00	36	0.769949	0.822538	0.759747	0.793619
2024-10-30 04:04:00	39	0.667334	0.716707	0.663189	0.690678
2024-10-30 07:04:00	42	0.60751	0.627551	0.582426	0.601692
2024-10-30 10:04:00	45	0.557216	0.579814	0.528327	0.56184
2024-10-30 13:04:00	48	0.528031	0.518864	0.489123	0.528741
2024-10-30 16:04:00	51	0.527246	0.52063	0.469136	0.525439
2024-10-30 19:04:00	54	0.493831	0.494905	0.459525	0.505569
2024-10-30 22:04:00	57	0.499364	0.494449	0.452326	0.499343
2024-10-31 01:04:00	60	0.505253	0.494407	0.434374	0.486361
2024-10-31 04:04:00	63	0.495445	0.509115	0.440628	0.485513
2024-10-31 07:04:00	66	0.501192	0.497551	0.42855	0.450531
2024-10-31 10:04:00	69	0.502358	0.500175	0.424544	0.442666
		CHX (low dose)
GFP/RFP intensity normalized to T0	Elapsed	A5	B5	C5	D5
	0	1	1	1	1
	3	0.962956	0.998361	0.900267	0.930401
	6	0.862437	0.854298	0.82216	0.871706
	9	0.797257	0.752663	0.765238	0.84947
	12	0.746357	0.74607	0.694159	0.849918
	15	0.738214	0.787835	0.690003	0.797363
	18	0.727133	0.749791	0.651009	0.803705
	21	0.667516	0.752092	0.653448	0.775576
	24	0.607632	0.725841	0.633189	0.757698
	27	0.702299	0.780271	0.738596	0.847072
	30	0.718096	0.849324	0.811327	0.922663
	33	0.930004	1.09818	1.06948	1.21173
	36	0.905164	1.10348	0.989642	1.22539
	39	0.784528	0.961504	0.863866	1.06644
	42	0.714198	0.841895	0.758665	0.929041
	45	0.655071	0.777853	0.688196	0.867508
	48	0.620762	0.696086	0.637129	0.816402
	51	0.619838	0.698455	0.611094	0.811303
	54	0.580555	0.663944	0.598574	0.780623
	57	0.587061	0.663331	0.589198	0.771009
	60	0.593983	0.663275	0.565813	0.750965
	63	0.582453	0.683006	0.57396	0.749656
	66	0.589209	0.667494	0.558227	0.695642
	69	0.590579	0.671013	0.553009	0.683498
