# Supplementary material for: Succinate dehydrogenase loss suppresses pyrimidine biosynthesis via succinate-mediated inhibition of aspartate transcarbamylase
Source: Nat Metab. 2026 May 4;8(6):1390–409. doi: 10.1038/s42255-026-01524-w (PMC13303085; doi:10.1038/s42255-026-01524-w)
Supplement: Supplementary file 8 — Source data for Figs. 1–6 and Extended Data Figs. 1–9. Images and MolecularDocking_Outputs. [file 42255_2026_1524_MOESM8_ESM.zip › ATCase_SourceData/ATCase_ExtDataFig8_SourceData.xlsx]

## Sheet: Ext Data Fig 8a
	143B BRQ
		G1			S			G2
	24	0.0785	0.073	0.074	0.875	0.8774	0.8779	0.0465	0.0496	0.0481
	48	0.0689	0.0723	0.0572	0.8713	0.8649	0.8862	0.0598	0.0628	0.0566
	72	0.035	0.0445	0.0515	0.8333	0.8236	0.8117	0.1316	0.1319	0.1368
	143B BRQ +Uri
		G1			S			G2
	24	0.4043	0.3994	0.3889	0.3828	0.4004	0.3954	0.2129	0.2002	0.2157
	48	0.3401	0.345	0.3545	0.474	0.4728	0.455	0.186	0.1821	0.1905
	72	0.4729	0.4759	0.4764	0.3464	0.3522	0.3675	0.1807	0.1719	0.156

## Sheet: Ext Data Fig 8b
	Veh	AA5	AA5+Rot	AA5+Rot+Succ	AA5 + Rot + Succ + Uri		FH-KO	FH-KO + AA5	FH-KO + AA5 + Asp	FH-KO + AA5 + Uri
	3092	4456	3592	4446	2340		3251	4878	3325	2658
	2992	4711	3806	4749	2379		3240	4990	3334	2551
	2841	4741	3806	4554	2486		3206	4798	3306	2676

## Sheet: Ext Data Fig 8g-j
All values represent proliferation rates (doublings/day)
Panel g (VE-821)	143B
	Veh			VE-821
Veh	1.39292	1.44583	1.42833	1.3943	1.43326	1.38683
AA5	0.420468	0.456236	0.497308	0.234897	0.113565	0.32457
AA5+Uri	0.607849	0.542581	0.543984	0.545034	0.54643	0.50875
AA5+Asp	1.07382	1.00727	1.02305	1.08487	1.09644	1.10207
AA5+Rot	0.956426	0.970337	0.973788	1.0702	1.07753	1.08883
Panel H	HT-10-80
	Veh				AA5				AA5+Uri
Veh	1.10529	1.18629	1.12192		0.474416	0.470976	0.495013		0.522095	0.564016	0.565675
10 nM Bay	0.982456	1.07008	1.10684		0.220681	0.233803	0.323272		0.588987	0.601269	0.557831
Panel I	293T
	Veh				AA5				AA5+Uri
Veh	1.36724	1.38571	1.41045		0.532638	0.560107	0.55128		0.536794	0.437747	0.51742
10 nM BAY	1.29692	1.33299	1.3526		0.399859	0.426834	0.435896		0.93595	0.942084	0.938775
Panel J	143B
	Veh			BAY
Veh	1.06258	1.15327	1.20092	1.23812	1.29349	1.27343
Rot	0.235067	0.329876	0.263774	0.334022	0.32779	0.262977
