# Supplementary material for: Succinate dehydrogenase loss suppresses pyrimidine biosynthesis via succinate-mediated inhibition of aspartate transcarbamylase
Source: Nat Metab. 2026 May 4;8(6):1390–409. doi: 10.1038/s42255-026-01524-w (PMC13303085; doi:10.1038/s42255-026-01524-w)
Supplement: Supplementary file 8 — Source data for Figs. 1–6 and Extended Data Figs. 1–9. Images and MolecularDocking_Outputs. [file 42255_2026_1524_MOESM8_ESM.zip › ATCase_SourceData/ATCase_Fig6_SourceData.xlsx]

## Sheet: Fig 6b-e
Sample ID	Description	Aspartate (ions)	U-13C Aspartate (ions)	Aspartate RR	Aspartate rel. to untreated	Aspartate rel. to WT	Carb-asp (ions)	Carb-asp rel. to WT	Carb-asp/Asp	Carb-asp/Asp rel to untreated	Carb-asp/Asp rel to WT	AMP (ions)	U-13C AMP (ions)	AMP RR	AMP rel. to WT	IMP (ions)	U-13C IMP (ions)	IMP RR	IMP rel. to untreated	UMP (ions)	U-13C UMP (ions)	UMP RR	UMP rel. to WT	Succinate (ions)	U-13C Succinate (ions)	Succinate RR	Succinate rel. to WT	Fumarate (ions)	U-13C Fumarate (ions)	Fumarate RR	Fumarate rel. to WT
SD101025_103125_SD01	WT 1	698581467	422953044	1.65168	1.06738	1.06738	4929509	0.924238	2.98455e+06	0.862856	0.862856	19766189	236732106	0.083496	1.0497	320856	553055	0.580152	1.29928	1521307	29688728	0.0512419	0.922055	35275625	115922375	0.304304	1.05005	104152544	11860206	8.78168	1.02153
SD101025_103125_SD02	WT 2	312492865	254548980	1.22763	0.793345	0.793345	4496630	0.843077	3.66284e+06	1.05896	1.05896	7244037	113606395	0.0637643	0.801639	53475	251860	0.21232	0.475503	541259	11667591	0.04639	0.834748	12735992	50948113	0.24998	0.862598	43993574	6564908	6.70132	0.779529
SD101025_103125_SD03	WT 3	610602674	346355743	1.76294	1.13928	1.13928	6574633	1.23268	3.72937e+06	1.07819	1.07819	15623149	170993560	0.0913669	1.14866	266313	486790	0.54708	1.22522	1255236	18168418	0.0690889	1.2432	25868904	82094145	0.315113	1.08735	92141454	8939778	10.3069	1.19895
SD101025_103125_SD04	WT + Uri 1	583571918	317606038	1.83741	1.1874	1.1874	134143	0.0251506	73006.6	0.0211068	0.0211068	14859065	200130345	0.0742469	0.933426	250985	409655	0.612674	1.37212	3643148	25088270	0.145213	2.61299	20556727	88560979	0.232119	0.800968	76564504	10104803	7.57704	0.881396
SD101025_103125_SD05	WT + Uri 2	809749669	379842330	2.1318	1.37766	1.37766	77920	0.0146093	36551.2	0.0105672	0.0105672	15388452	256309995	0.0600384	0.754798	307850	762937	0.403506	0.903675	5035467	33875786	0.148645	2.67474	37530658	107668449	0.348576	1.20282	109193490	11607900	9.40683	1.09424
SD101025_103125_SD06	WT + Uri 3	516892079	281709993	1.83484	1.18574	1.18574	88982	0.0166833	48495.8	0.0140205	0.0140205	10552394	161638608	0.0652839	0.820743	203963	463477	0.440071	0.985564	2897105	19784511	0.146433	2.63494	16127080	72752904	0.221669	0.764908	67548639	8317825	8.12095	0.944666
SD101025_103125_SD07	SDH KO EP 1	126464397	461955460	0.273759	1.08247	0.176914	490249	0.0919173	1.79081e+06	0.836134	0.517736	41550629	179212965	0.231851	2.9148	473947	365060	1.29827	1.00837	404594	18549952	0.0218111	0.392472	3240637991	74337748	43.5934	150.427	6149526	10916397	0.563329	0.065529
SD101025_103125_SD08	SDH KO EP 2	143436986	537443108	0.266888	1.0553	0.172473	531743	0.099697	1.99238e+06	0.930252	0.576013	43664169	206923294	0.211016	2.65288	646966	525193	1.23186	0.956791	518501	26102377	0.0198641	0.357438	4155886994	94906995	43.789	151.102	9409650	14060211	0.66924	0.077849
SD101025_103125_SD09	SDH KO EP 3	91215950	418302394	0.218062	0.862237	0.14092	576146	0.108022	2.64212e+06	1.23361	0.763856	16584542	156483897	0.105982	1.3324	357862	268595	1.33235	1.03484	170716	16138121	0.0105784	0.19035	2870888380	72896420	39.3831	135.898	5198656	11132004	0.467001	0.0543237
SD101025_103125_SD10	SDH KO EP + Uri 1	25520369	122363405	0.208562	0.824672	0.134781	9760	0.00182991	46796.6	0.0218495	0.0135293	6983869	102338131	0.0682431	0.857946	963904	118775	8.11538	6.30323	2840511	12908722	0.220046	3.95954	2516338015	68733715	36.61	126.329	4728398	5621880	0.841071	0.0978372
SD101025_103125_SD11	SDH KO EP + Uri 2	19983062	115992331	0.172279	0.681207	0.111334	0	0	0	0	0	13150476	98321292	0.13375	1.68149	552480	162394	3.4021	2.64242	4774027	9609347	0.496811	8.93969	2010006848	57218764	35.1285	121.217	7909289	4987227	1.58591	0.18448
SD101025_103125_SD12	SDH KO EP + Uri 3	31900523	212901204	0.149837	0.592469	0.0968307	7276	0.00136418	48559.4	0.0226725	0.0140389	15311490	162606345	0.0941629	1.18381	1095066	357888	3.0598	2.37655	6382459	23980498	0.266152	4.78918	2104905671	72434066	29.0596	100.275	4444598	8461506	0.525273	0.0611021

## Sheet: Fig 6f
SDHB KO: proportion of cells in each cell cycle phase
	G1			S			G2
DMSO	0.183761	0.185962	0.192349	0.74359	0.742771	0.731363	0.0726496	0.0712673	0.0762878
ASP	0.23913	0.222689	0.243246	0.645963	0.676471	0.658317	0.114907	0.10084	0.098437
URI	0.468238	0.466391	0.455364	0.417008	0.410548	0.443715	0.114754	0.123061	0.100921

## Sheet: Fig 6g
Sample ID	Prolif Rate (doublings/day)	Prolif rel. to 0 nM BAY
B4EP_0nMBAY_1	0.342628	0.902212
B4EP_0nMBAY_2	0.415629	1.09444
B4EP_0nMBAY_3	0.381036	1.00335
B4EP_2nMBAY_1	0.38611	1.01671
B4EP_2nMBAY_2	0.441156	1.16166
B4EP_2nMBAY_3	0.44387	1.1688
B4EP_5nMBAY_1	0.343556	0.904655
B4EP_5nMBAY_2	0.349893	0.921341
B4EP_5nMBAY_3	0.299108	0.787615
B4EP_10nMBAY_1	0.287716	0.757617
B4EP_10nMBAY_2	0.345587	0.910004
B4EP_10nMBAY_3	0.284908	0.750222
B4EP_25nMBAY_1	0.141993	0.373897
B4EP_25nMBAY_2	0.132593	0.349145
B4EP_25nMBAY_3	0.107278	0.282485
B4EP_100nMBAY_1	-0.436755	-1.15007
B4EP_100nMBAY_2	-0.431694	-1.13674
B4EP_100nMBAY_3	-0.431577	-1.13643
B4EP_0nMBAY+Uri_1	0.32105	0.998136
B4EP_0nMBAY+Uri_2	0.332044	1.03232
B4EP_0nMBAY+Uri_3	0.311854	0.969547
B4EP_2nMBAY+Uri_1	0.302784	0.94135
B4EP_2nMBAY+Uri_2	0.315971	0.982348
B4EP_2nMBAY+Uri_3	0.255852	0.795439
B4EP_5nMBAY+Uri_1	0.324485	1.00882
B4EP_5nMBAY+Uri_2	0.345431	1.07394
B4EP_5nMBAY+Uri_3	0.29428	0.91491
B4EP_10nMBAY+Uri_1	0.282471	0.878197
B4EP_10nMBAY+Uri_2	0.319588	0.993591
B4EP_10nMBAY+Uri_3	0.295768	0.919535
B4EP_25nMBAY+Uri_1	0.306299	0.952276
B4EP_25nMBAY+Uri_2	0.341009	1.06019
B4EP_25nMBAY+Uri_3	0.402382	1.251
B4EP_100nMBAY+Uri_1	0.28285	0.879376
B4EP_100nMBAY+Uri_2	0.29391	0.91376
B4EP_100nMBAY+Uri_3	0.291153	0.905188

## Sheet: Fig 6j, k
Sample	Description	Sex	SDHB/Tub (densitometry)	Leucine	U-13C Leucine	Leucine RR	Lysine	U-13C Lysine	Lysine RR	Phenylalanine	U-13C Phenylalanine	Phenylalanine RR	Threonine	U-13C Threonine	Threonine RR	Tyrosine	U-13C Tyrosine	Tyrosine RR	LLTTP Average RR	Succinate (ions)	U-13C succinate (ions)	succinate RR	normalized succinate RR	rel. to RP	carb-asp (ions)	U-13C carb-asp (ions)	carb-asp RR	normalized carb-asp RR	rel. to RP	aspartate (ions)	U-13C aspartate (ions)	aspartate RR	normalized aspartate RR	rel. to RP	carb-asp/asp (not normalized)	carb-asp/asp (normalized)	rel. to RP
DS022125_022125_DS1967	RP-Sdhb 3690	F	0.335554	114762620	142281166	0.80659	30106700	31612274	0.952374	109918968	117973307	0.931727	53616019	41640393	1.2876	28297783	33065459	0.855811	0.96682	247300215	34417927	7.18522	7.4318	16.5619	63778	9891258	0.00644792	0.0066692	0.265189	115652972	801023787	0.144381	0.149336	0.618203	0.0446589	0.0446589	0.495094
DS022125_022125_DS1968	RP-Sdhb L3935	M	0.811305	116114664	143934799	0.806717	37009929	34790803	1.06378	119845369	115563977	1.03705	70050614	40465925	1.7311	26159877	31878078	0.820623	1.09185	103670610	33386579	3.10516	2.84393	6.33776	67576	8626626	0.00783342	0.00717442	0.285279	136647092	772890637	0.1768	0.161926	0.670321	0.0443067	0.0443067	0.49119
DS022125_022125_DS1969	RP-Sdhb L3934	M	0.849178	87721475	148479640	0.590798	26085432	31065310	0.839696	98967353	116626142	0.848586	52463694	40823718	1.28513	18235893	33731379	0.540621	0.820966	59115180	33703473	1.75398	2.13648	4.7612	23624	6819557	0.00346415	0.00421961	0.167786	100282512	788997070	0.127101	0.154819	0.6409	0.0272551	0.0272551	0.302153
DS022125_022125_DS1970	RP-Sdhb L3865	F	0.642851	129429655	150191759	0.861763	22615756	31414374	0.719917	119257440	115844348	1.02946	43102021	42239397	1.02042	24952383	33356794	0.748045	0.875922	108735981	32900384	3.30501	3.77317	8.4086	9698	12596619	0.000769889	0.000878947	0.0349498	131443182	797677394	0.164782	0.188124	0.778773	0.00467216	0.00467216	0.0517961
DS022125_022125_DS1971	RP-Sdhb SY3697	M	0.348485	110179558	145787672	0.755754	31247947	34043636	0.917879	124673735	109426622	1.13934	48844957	39405465	1.23955	33460847	31695163	1.05571	1.02165	122607161	32069803	3.82313	3.74214	8.33943	30394	6034376	0.00503681	0.0049301	0.196037	126768824	741573145	0.170946	0.167324	0.692666	0.0294644	0.0294644	0.326646
DS022125_022125_DS1972	RP-Sdhb K8314	F	0.63606	160710693	142461998	1.1281	30773544	35757270	0.860623	134422618	107179858	1.25418	51385318	38696266	1.32791	24165351	31056414	0.778111	1.06978	99448528	32455237	3.06418	2.86429	6.38314	0	11762489	0	0	0	177017139	807828953	0.219127	0.204833	0.84794	0	0	0
DS022125_022125_DS1973	RP-Sdhb 3700	M	0.619937	142168700	141128079	1.00737	31896602	29769153	1.07146	150249409	106649251	1.40882	49895815	37813884	1.31951	30479340	31119788	0.97942	1.15732	45341866	31891411	1.42176	1.22849	2.73773	72544	12937088	0.00560744	0.00484521	0.192662	167523710	775527626	0.216013	0.186649	0.772666	0.0259589	0.0259589	0.287784
DS022125_022125_DS1974	RP-Sdhb H3879	M	0.144688	123833070	138374715	0.894911	26219674	32288995	0.812031	106569601	112628160	0.946207	43380614	41959117	1.03388	24443146	31220322	0.782924	0.89399	228635870	33344955	6.85669	7.66975	17.0922	11293	8837646	0.00127783	0.00142935	0.0568358	81194673	746418718	0.108779	0.121678	0.503707	0.011747	0.011747	0.130229
DS022125_022125_DS1975	RP 3790	F	1.04384	97247458	150667515	0.645444	25243124	33527946	0.752898	114223852	105831920	1.07929	48776050	44612257	1.09333	24629502	32536014	0.756992	0.865592	6453338	33368400	0.193397	0.223427	0.497912	124775	10569010	0.0118057	0.0136389	0.542328	136582560	783497804	0.174324	0.201393	0.833699	0.0677229	0.0677229	0.750785
DS022125_022125_DS1976	RP 3767	M	0.952594	68552213	137124359	0.499927	14023112	31099471	0.450912	75817478	110598884	0.685518	30376896	42243491	0.719091	14945901	32725348	0.456707	0.562431	6106300	32334884	0.188846	0.335767	0.748264	13662	6371299	0.0021443	0.00381256	0.1516	48538183	740455024	0.0655518	0.116551	0.482482	0.0327116	0.0327116	0.362645
DS022125_022125_DS1977	RP 3791	F	1.03301	20384610	109015751	0.186988	10091244	30888082	0.326703	21673748	81141123	0.267112	11741755	32902937	0.35686	4724661	27256998	0.173338	0.2622	4973074	32121928	0.154819	0.59046	1.31585	10683	3115302	0.0034292	0.0130786	0.520047	38494744	700690298	0.0549383	0.209528	0.867377	0.0624191	0.0624191	0.691987
DS022125_022125_DS1978	RP 3793	M	1.05145	38427238	143642579	0.26752	10217925	31650854	0.322833	40963220	114151727	0.358849	17774822	42855656	0.41476	8891159	31619727	0.28119	0.32903	3635445	33489799	0.108554	0.32992	0.735235	60551	3541465	0.0170977	0.051964	2.06626	66010485	771247251	0.0855893	0.260126	1.07683	0.199765	0.199765	2.21462
DS022125_022125_DS1979	RP 3788	F	0.813858	36168040	147764606	0.244768	10815511	32424031	0.333565	41284707	116070870	0.355685	15434805	42263371	0.365205	5833812	33235926	0.175527	0.29495	6821481	33295083	0.20488	0.694624	1.54799	9082	4090630	0.0022202	0.00752736	0.299313	54902592	736437594	0.0745516	0.25276	1.04634	0.0297807	0.0297807	0.330152
DS022125_022125_DS1980	RP H3889	M	0.88643	41545674	144720596	0.287075	9383701	29758465	0.315329	41233249	111406403	0.370116	16738863	41034005	0.407927	8374730	31525633	0.265648	0.329219	5695075	33384421	0.170591	0.518168	1.15475	57357	2862119	0.02004	0.0608715	2.42045	99950029	742230283	0.134662	0.409034	1.69327	0.148818	0.148818	1.64981
