# Supplementary material for: Succinate dehydrogenase loss suppresses pyrimidine biosynthesis via succinate-mediated inhibition of aspartate transcarbamylase
Source: Nat Metab. 2026 May 4;8(6):1390–409. doi: 10.1038/s42255-026-01524-w (PMC13303085; doi:10.1038/s42255-026-01524-w)
Supplement: Supplementary file 8 — Source data for Figs. 1–6 and Extended Data Figs. 1–9. Images and MolecularDocking_Outputs. [file 42255_2026_1524_MOESM8_ESM.zip › ATCase_SourceData/ATCase_ExtDataFig7_SourceData.xlsx]

## Sheet: Ext Data Fig 7a
48 HOUR TREATMENTS
Sample ID	Description	Succinate (ions)	U-13C Succinate (ions)	Succinate RR	Succinate RR rel. to DMSO	Carb-asp (ions)	U-13C Carb-asp (ions)	Carb-asp RR	Carb-asp RR rel. to DMSO
MH012425_012725_MH01	Veh	49179878	83844194	0.586563	1.0397	23519746	8430859	2.78972	0.891582
MH012425_012725_MH02	Veh	47435060	83499764	0.568086	1.00695	26165272	9330581	2.80425	0.896225
MH012425_012725_MH03	Veh	41551514	77255900	0.537843	0.953345	32606486	8596711	3.7929	1.21219
MH012425_012725_MH04	AA5	4467108573	87405807	51.1077	90.5902	7296944	13382689	0.545252	0.17426
MH012425_012725_MH05	AA5	4710640874	82361068	57.195	101.38	8223616	18017119	0.456433	0.145874
MH012425_012725_MH06	AA5	4673774695	78361746	59.6436	105.72	6032001	15763684	0.382652	0.122294
MH012425_012725_MH07	AA5+Rot	1082920252	92760252	11.6744	20.6933	18949160	6374542	2.97263	0.950039
MH012425_012725_MH08	AA5+Rot	1095018447	80926390	13.531	23.9842	18703924	6796363	2.75205	0.879542
MH012425_012725_MH09	AA5+Rot	1317833825	86430665	15.2473	27.0264	20768160	6501665	3.19428	1.02088
MH012425_012725_MH13	AA5+Rot+10 mM Succ	2731194441	86876058	31.4378	55.7246	8783302	8377367	1.04846	0.335082
MH012425_012725_MH14	AA5+Rot+10 mM Succ	2561441324	81555875	31.4072	55.6703	6935257	7623034	0.909776	0.29076
MH012425_012725_MH15	AA5+Rot+10 mM Succ	2849807386	85768995	33.2265	58.8952	13260484	7810039	1.69788	0.542633

## Sheet: Ext Data Fig 7b-d, j-l
Sample ID	Description	succinic acid (ions)	succinic acid rel. to DMSO	carb-asp (ions)	carb-asp rel. to DMSO	aspartic acid (ions)	aspartic acid rel. to DMSO
D2508.d	143B DMSO 24hr Well 1	73453	0.884763	39362	0.956185	158673	0.935226
D2509.d	143B DMSO 24hr Well 2	86591	1.04301	43270	1.05112	180502	1.06389
D2510.d	143B DMSO 24hr Well 3	89016	1.07222	40865	0.992696	169813	1.00089
D2511.d	143B AA5 24hr Well 1	12373256	149.039	5320	0.129234	21948	0.129363
D2512.d	143B AA5 24hr Well 2	11788042	141.99	4319	0.104918	14236	0.0839077
D2513.d	143B AA5 24hr Well 3	11686001	140.761	4062	0.0986745	15601	0.0919531
D2514.d	143B AA5 + Asp 24hr Well 1	10686022	128.716	31527	0.765857	332466	1.95957
D2515.d	143B AA5 + Asp 24hr Well 2	15324841	184.592	46031	1.11819	335500	1.97745
D2516.d	143B AA5 + Asp 24hr Well 3	11289985	135.991	30405	0.738601	336815	1.9852
D2520.d	143B AA5 + Rot 24hr Well 1	7691299	92.6439	16131	0.391856	18798	0.110796
D2521.d	143B AA5 + Rot 24hr Well 2	7759773	93.4687	14589	0.354397	22604	0.133229
D2522.d	143B AA5 + Rot 24hr Well 3	7710202	92.8716	15795	0.383694	18867	0.111203
D2523.d	143B AA5 + Rot/Succ 24hr Well 1	12157182	146.437	7224	0.175486	21763	0.128272
D2524.d	143B AA5 + Rot/Succ 24hr Well 2	13236364	159.436	6453	0.156757	19628	0.115688
D2525.d	143B AA5 + Rot/Succ 24hr Well 3	12421869	149.625	7278	0.176798	22902	0.134986

## Sheet: Ext Data Fig 7e GFP RFP
Vessel Name: C1_42
Metric: Green Integrated Intensity / Orange Integrated Intensity
Cell Type: 143B
Passage: 0
Notes:
Analysis: C3_GFP-Orange_241108_v3
Raw GFP/RFP intensities		Veh			AA5			AA5 + Rot			AA5 + Rot/Succ			AA5 + Rot/Succ/Uri
Date Time	Elapsed	A1	A2	A3	B1	B2	B3	C1	C2	C3	C4	C5	C6	D1	D2	D3
2024-12-19 16:19:00	0	0.937346	0.902745	0.975768	0.936809	0.958979	0.906939	1.01769	1.10442	0.972169	1.03649	0.967867	0.929789	0.951679	0.995704	0.956755
2024-12-19 22:19:00	6	0.958675	0.95178	0.909964	0.446224	0.410443	0.383528	0.550107	0.683526	0.601595	0.508007	0.475947	0.415336	0.475522	0.512157	0.507984
2024-12-20 04:19:00	12	0.988682	0.938446	0.964808	0.262209	0.231308	0.21419	0.364388	0.468681	0.398661	0.337984	0.30925	0.275971	0.339748	0.356514	0.388631
2024-12-20 10:19:00	18	0.940947	0.90285	0.923034	0.171514	0.155883	0.138855	0.221088	0.293202	0.225134	0.232683	0.212452	0.180269	0.228367	0.223444	0.240786
2024-12-20 14:00:00	21.6833	0.948439	0.91691	0.937745	0.18014	0.157104	0.145841	0.197768	0.231106	0.178852	0.229163	0.208045	0.175172	0.201551	0.186829	0.184775
2024-12-20 17:00:00	24.6833	0.851273	0.830237	0.864434	0.162095	0.152197	0.134837	0.162101	0.190786	0.139773	0.191079	0.172818	0.142412	0.161276	0.13469	0.146606
2024-12-20 20:00:00	27.6833	0.800441	0.748693	0.842824	0.176779	0.178178	0.140743	0.132585	0.154387	0.126614	0.180134	0.163916	0.130827	0.139129	0.110661	0.13442
2024-12-20 23:00:00	30.6833	0.777511	0.73581	0.803824	0.20428	0.216736	0.1698	0.12799	0.140788	0.113273	0.190168	0.170945	0.141798	0.118512	0.10728	0.124186
2024-12-21 02:00:00	33.6833	0.74795	0.699072	0.76369	0.254624	0.259373	0.197073	0.124981	0.134359	0.112329	0.197433	0.174051	0.164159	0.10238	0.0938577	0.109679
2024-12-21 05:00:00	36.6833	0.719165	0.65002	0.731846	0.291819	0.291521	0.232192	0.11828	0.124588	0.114722	0.2149	0.195114	0.182539	0.0954365	0.0816081	0.100145
2024-12-21 08:00:00	39.6833	0.696957	0.622808	0.682211	0.335799	0.32786	0.261437	0.124613	0.129101	0.128373	0.225669	0.212113	0.20209	0.0859221	0.070723	0.0912073
2024-12-21 11:00:00	42.6833	0.691938	0.585415	0.670241	0.365965	0.369664	0.284271	0.142951	0.140902	0.138795	0.24464	0.22755	0.232504	0.0757629	0.0623573	0.0819987
2024-12-21 14:00:00	45.6833	0.691766	0.571159	0.640068	0.388604	0.403107	0.325721	0.161485	0.15595	0.163299	0.263271	0.252491	0.251206	0.0706846	0.0544288	0.0804637
2024-12-21 17:00:00	48.6833	0.634038	0.541458	0.625931	0.411036	0.430077	0.356601	0.169422	0.171794	0.184824	0.279477	0.267501	0.27453	0.0639904	0.0517046	0.0719027
2024-12-21 20:00:00	51.6833	0.604528	0.524854	0.609211	0.417907	0.456673	0.381996	0.188704	0.191214	0.203516	0.293267	0.291674	0.290952	0.0579052	0.0493578	0.0681295
2024-12-21 23:00:00	54.6833	0.596323	0.516482	0.601162	0.439774	0.460423	0.408092	0.197091	0.203586	0.217547	0.299392	0.303281	0.291759	0.0578485	0.0445755	0.064262
2024-12-22 02:00:00	57.6833	0.537157	0.498354	0.585769	0.441526	0.476589	0.411338	0.212989	0.221277	0.236612	0.298825	0.312549	0.293788	0.0552604	0.0406806	0.0573709
2024-12-22 05:00:00	60.6833	0.519728	0.481315	0.563745	0.456152	0.496722	0.425247	0.238026	0.222004	0.245607	0.298143	0.310409	0.295382	0.0562171	0.0372003	0.052623
2024-12-22 08:00:00	63.6833	0.480962	0.463175	0.531753	0.47425	0.511082	0.44569	0.244025	0.241981	0.258223	0.291405	0.315289	0.294425	0.0531826	0.0366637	0.0523236
2024-12-22 11:00:00	66.6833	0.460274	0.434143	0.51101	0.482273	0.520026	0.457387	0.246024	0.250661	0.25506	0.278643	0.307927	0.286573	0.0509674	0.0381904	0.0501856
2024-12-22 14:00:00	69.6833	0.436478	0.431057	0.482038	0.480728	0.509147	0.475371	0.249988	0.248948	0.260321	0.27789	0.311311	0.278361	0.0499077	0.0351939	0.0472466
2024-12-22 17:00:00	72.6833	0.449248	0.429152	0.487471	0.478863	0.538433	0.498234	0.254847	0.266896	0.269803	0.28285	0.301693	0.284907	0.0509382	0.0382351	0.0458935
		Veh			AA5			AA5 + Rot			AA5 + Rot/Succ			AA5 + Rot/Succ/Uri
GFP/RFP intensities normalized to T0	Elapsed	A1	A2	A3	B1	B2	B3	C1	C2	C3	C4	C5	C6	D1	D2	D3
	0	1	1	1	1	1	1	1	1	1	1	1	1	1	1	1
	6	1.02275	1.05432	0.932562	0.476323	0.428	0.422882	0.540545	0.618902	0.618818	0.490124	0.491748	0.446699	0.499666	0.514367	0.530945
	12	1.05477	1.03955	0.988768	0.279896	0.241202	0.236167	0.358054	0.424369	0.410074	0.326086	0.319517	0.29681	0.356998	0.358052	0.406197
	18	1.00384	1.00012	0.945956	0.183083	0.162551	0.153103	0.217245	0.265481	0.231579	0.224492	0.219506	0.193882	0.239962	0.224408	0.251669
	21.6833	1.01183	1.01569	0.961032	0.192291	0.163824	0.160806	0.19433	0.209256	0.183973	0.221096	0.214952	0.1884	0.211785	0.187635	0.193126
	24.6833	0.908173	0.91968	0.885901	0.173029	0.158708	0.148672	0.159283	0.172748	0.143775	0.184353	0.178555	0.153166	0.169465	0.135271	0.153233
	27.6833	0.853944	0.829352	0.863754	0.188703	0.1858	0.155185	0.13028	0.139791	0.130239	0.173793	0.169358	0.140706	0.146193	0.111138	0.140496
	30.6833	0.829482	0.815081	0.823786	0.218059	0.226006	0.187224	0.125765	0.127477	0.116515	0.183474	0.17662	0.152506	0.12453	0.107743	0.129799
	33.6833	0.797944	0.774385	0.782655	0.271799	0.270468	0.217295	0.122808	0.121656	0.115545	0.190483	0.17983	0.176556	0.107578	0.0942627	0.114637
	36.6833	0.767235	0.720048	0.75002	0.311503	0.303991	0.256017	0.116224	0.112809	0.118006	0.207336	0.201592	0.196323	0.100282	0.0819602	0.104671
	39.6833	0.743543	0.689905	0.699153	0.35845	0.341884	0.288263	0.122447	0.116895	0.132048	0.217725	0.219155	0.21735	0.0902847	0.0710281	0.0953298
	42.6833	0.738188	0.648483	0.686885	0.39065	0.385477	0.31344	0.140466	0.12758	0.142768	0.236028	0.235104	0.250061	0.0796097	0.0626263	0.085705
	45.6833	0.738005	0.632691	0.655963	0.414816	0.42035	0.359143	0.158678	0.141205	0.167974	0.254004	0.260874	0.270176	0.0742736	0.0546636	0.0841006
	48.6833	0.676418	0.59979	0.641475	0.438761	0.448474	0.393191	0.166477	0.155552	0.190115	0.269639	0.276382	0.295261	0.0672394	0.0519277	0.0751527
	51.6833	0.644935	0.581398	0.624339	0.446096	0.476207	0.421192	0.185423	0.173136	0.209343	0.282943	0.301357	0.312923	0.0608453	0.0495707	0.071209
	54.6833	0.636182	0.572124	0.61609	0.469438	0.480118	0.449966	0.193665	0.184338	0.223775	0.288853	0.31335	0.313791	0.0607857	0.0447679	0.0671666
	57.6833	0.573061	0.552043	0.600316	0.471308	0.496976	0.453546	0.209286	0.200356	0.243386	0.288305	0.322925	0.315973	0.0580662	0.0408561	0.059964
	60.6833	0.554467	0.533168	0.577745	0.486921	0.517969	0.468881	0.233888	0.201015	0.252639	0.287647	0.320715	0.317688	0.0590714	0.0373608	0.0550016
	63.6833	0.51311	0.513074	0.544959	0.50624	0.532944	0.491422	0.239783	0.219103	0.265616	0.281147	0.325756	0.316658	0.0558829	0.0368219	0.0546886
	66.6833	0.49104	0.480915	0.5237	0.514803	0.54227	0.50432	0.241747	0.226962	0.262362	0.268835	0.31815	0.308214	0.0535553	0.0383552	0.0524539
	69.6833	0.465653	0.477496	0.494009	0.513154	0.530926	0.524148	0.245642	0.225411	0.267773	0.268108	0.321646	0.29938	0.0524417	0.0353458	0.0493822
	72.6833	0.479277	0.475386	0.499577	0.511163	0.561465	0.549358	0.250416	0.241662	0.277527	0.272893	0.311709	0.306421	0.0535245	0.0384001	0.0479679

## Sheet: Ext Data Fig 7h, i
Sample ID	Description	Aspartate (ions)	U-13C Aspartate (ions)	Aspartate Response Ratio	Asp rel. to DMSO	Carb-Asp (ions)	U-13C Carb-Asp (ions)	Carb-Asp Response Ratio	Carb-Asp rel. to DMSO	Fumarate (ions)	U-13C Fumarate (ions)	Fumarate Response Ratio	Fumarate rel. to DMSO	Succinate (ions)	U-13C Succinate (ions)	Succinate Response Ratio	Succinate rel. to DMSO	AMP (ions)	U-13C AMP (ions)	AMP Response Ratio	AMP rel. to DMSO	UMP (ions)	U-13C UMP (ions)	UMP Response Ratio	UMP rel. to DMSO	Asparagine (ions)	U-13C Asparagine (ions)	Asparagine Response Ratio	Asparagine rel. to DMSO
D355	FH KO DMSO 1	115180640	1072099471	0.107435	1.03021	16412744	49159099	0.33387	1.36152	1243266698	8496143	146.333	0.947764	391061473	3384151	115.557	1.05932	18040899	2131216	8.46507	1.30052	3551955	228975	15.5124	1.23648	5215989	5612405	0.929368	0.919433
D356	FH KO DMSO 2	124070826	1173546677	0.105723	1.01379	7946483	49603821	0.160199	0.65329	1201400350	7019455	171.153	1.10852	648383950	6368852	101.805	0.933263	20618144	4419675	4.66508	0.716711	3096385	339685	9.11546	0.726586	6257302	5368641	1.16553	1.15307
D357	FH KO DMSO 3	113221519	1135672863	0.0996955	0.955997	9994952	41372016	0.241587	0.985191	1057248989	7255904	145.709	0.94372	343522909	3125939	109.894	1.00741	16490374	2577879	6.39688	0.982773	4068960	312782	13.0089	1.03693	5443556	5806343	0.937519	0.927497
D373	FH KO AA5 1	208516027	1323607118	0.157536	1.51064	5345182	76411072	0.069953	0.285268	253249388	9135458	27.7216	0.179546	3414990520	3964039	861.493	7.89741	23757834	3312233	7.17275	1.10197	1747197	188899	9.24937	0.73726	9752631	5703880	1.70982	1.69155
D374	FH KO AA5 2	180649254	1181878998	0.152849	1.4657	5085544	59485250	0.0854925	0.348638	224911148	7573446	29.6973	0.192342	3182970974	3712876	857.279	7.85878	22353535	3497833	6.39068	0.981821	1397361	208400	6.70519	0.534465	10632331	5324817	1.99675	1.97541
D375	FH KO AA5 3	207556746	1336861384	0.155257	1.48878	2355311	75111751	0.0313574	0.127875	254381570	8159115	31.1776	0.20193	3762037145	3279889	1147	10.5147	28857414	3525200	8.18604	1.25765	1499163	316264	4.74023	0.37784	10228862	6040980	1.69325	1.67515
D382	FH KO AA5/Rot 1	169737842	1311787001	0.129394	1.24078	19017264	27926320	0.68098	2.77703	222251584	7355752	30.2147	0.195693	489836903	1698828	288.338	2.64323	18822499	2924716	6.43567	0.988732	4351911	338772	12.8461	1.02396	3855749	4903186	0.786376	0.77797
D383	FH KO AA5/Rot 2	194414186	1459629930	0.133194	1.27722	20850516	29850655	0.698494	2.84845	271104841	8531228	31.7779	0.205818	560686818	3267434	171.599	1.57306	18001206	3042081	5.9174	0.909109	4455234	271247	16.425	1.30922	5845910	5036057	1.16081	1.1484
D384	FH KO AA5/Rot 3	155851414	1176200453	0.132504	1.2706	18029262	23911086	0.754013	3.07486	228122305	7487699	30.4663	0.197323	491415754	1904571	258.019	2.36529	15553039	3223690	4.82461	0.74122	3019663	258362	11.6877	0.931619	4779538	5634704	0.848232	0.839165

## Sheet: Ext Data Fig 7g
		Aspartate						Succinate						Carb-Asp
		M+0	M+1	M+2	M+3	M+4		M+0	M+1	M+2	M+3	M+4		M+0	M+1	M+2	M+3	M+4	M+5
	Veh	249381437	27031630	147300593	235329763	933179088		10094373	353625	1502611	518917	20928731		1092252	103210	338346	1067480	5899174	39264
	Veh	241133317	27027664	155107696	239276438	934660937		7447750	361879	1948290	467518	23339446		1189089	111696	540353	1520072	6885033	23176
	Veh	253061425	29105680	166093910	242059614	959255654		7128072	486361	2042749	415174	26835994		1776578	139587	787383	1939209	9280121	31653
	AA5	279477322	12366523	5413183	118574088	56238987		161313052	8860003	48614892	131056454	4961027052		711051	N/F	N/F	257265	N/F	N/F
	AA5	311245421	13472389	10226077	130449135	60904955		175025750	9422602	52533565	139839274	5263392856		569623	11234	N/F	245638	N/F	N/F
	AA5	282847910	12262240	5356928	123531281	61987125		162038955	8484267	47172109	129350602	4928445205		534905	10464	N/F	231856	N/F	N/F
	AA5+Rot	250200958	10134991	20767091	288797844	43579697		86265582	4347965	5949827	84010294	1491786725		3512937	126523	132203	4945795	34895	N/F
	AA5+Rot	228894522	9375006	14781010	256610046	38209023		81654940	3926456	5589593	78166694	1437370452		2785838	99892	101834	3822612	N/F	8421
	AA5+Rot	240941628	10011965	12808389	244151314	37783003		70986960	3546980	4046331	63955450	1293679008		2209693	46158	73633	2778079	N/F	N/F
		DHO							Orotate							UMP
		M+0	M+1	M+2	M+3	M+4	M+5		M+0	M+1	M+2	M+3	M+4	M+5		M+0	M+1	M+2	M+3	M+4	M+5	M+6	M+7	M+8	M+9
	Veh	1513077	104079	551902	1529441	8095784	48286		917859	65160	315661	719269	3868367	N/F		489271	105879	316224	2205907	98842	N/F	N/F	N/F	N/F	N/F
	Veh	1848805	151281	593584	1588950	8500858	51012		896292	67225	279543	738653	3770987	N/F		664247	103488	378437	2281889	101102	N/F	N/F	N/F	N/F	N/F
	Veh	1996544	175678	828630	2208726	10381099	41459		1131959	110176	403192	817231	4867848	N/F		625688	140901	364250	2459353	137399	N/F	N/F	N/F	N/F	N/F
	AA5	1995252	46583	16518	712546	274910	N/F		1995075	84089	N/F	618375	149257	N/F		670390	N/F	N/F	136280	N/F	N/F	N/F	N/F	N/F	N/F
	AA5	1781508	54509	7281	686516	269615	N/F		1951657	21246	12034	540229	221287	N/F		600294	N/F	N/F	263881	N/F	N/F	N/F	N/F	N/F	N/F
	AA5	1842677	57739	21388	787593	324357	N/F		1440596	58510	11374	410782	183738	N/F		880343	N/F	80692	150632	N/F	N/F	N/F	N/F	N/F	N/F
	AA5+Rot	4400968	116477	151911	5986436	672895	N/F		1943426	37611	88292	2226414	240944	N/F		1269059	51449	391030	728176	N/F	25382	N/F	N/F	N/F	N/F
	AA5+Rot	4819043	144267	198527	6334576	623457	N/F		2583829	131956	90006	2983443	304086	N/F		1040935	55239	400078	606579	N/F	N/F	N/F	N/F	N/F	N/F
	AA5+Rot	4590049	174602	165038	5679009	531961	N/F		2285464	45987	33655	2174581	231357	N/F		777661	46018	269215	511683	N/F	N/F	N/F	N/F	N/F	N/F
