# Supplementary material for: Succinate dehydrogenase loss suppresses pyrimidine biosynthesis via succinate-mediated inhibition of aspartate transcarbamylase
Source: Nat Metab. 2026 May 4;8(6):1390–409. doi: 10.1038/s42255-026-01524-w (PMC13303085; doi:10.1038/s42255-026-01524-w)
Supplement: Supplementary file 8 — Source data for Figs. 1–6 and Extended Data Figs. 1–9. Images and MolecularDocking_Outputs. [file 42255_2026_1524_MOESM8_ESM.zip › ATCase_SourceData/ATCase_ExtDataFig6_SourceData.xlsx]

## Sheet: Ext Data Fig 6d, e
Application: Tecan i-control				Tecan i-control , 2.0.10.0
Device: infinite 200Pro				Serial number: 1811007037				Serial number of connected stacker:
Firmware: V_5.31_04/18_InfiniteRX (Mar 28 2018/16.41.26)				MAI, V_5.31_04/18_InfiniteRX (Mar 28 2018/16.41.26)
Date:	2025-08-26
Time:	5:47:16 PM
System				LS-11416-HB
User				FHCRC\sullivanlab
Plate				Costar 96 Flat Bottom Transparent Polystyrene Cat. No.: 3361/3590/9018/3591/9017/3641/3628/3370/2507/2509/2503/9017/9018/3641/3598/3599/3585/3595/3300/3474 [COS96ft.pdfx]
Plate-ID (Stacker)
Label: Label1
Mode				Absorbance
Multiple Reads per Well (Square (filled))				2 x 2
Multiple Reads per Well (Border)				1800	µm
Measurement Wavelength				460	nm
Bandwidth				9	nm
Number of Flashes				25
Settle Time				0	ms
Part of Plate				F1-H12
Start Time:	8/26/2025 5:47:16 PM
	Temperature: 27.1 °C
Well	Mean	StDev	0;1	1;1	1;0	0;0
A1	1.0138	0.0174	1.0205	1.0353	0.9976	1.0019			Carb-Asp Calibration Curve
A2	0.6549	0.005	0.6621	0.6531	0.6505	0.6539					Abs (raw)			Abs (minus baseline)
A3	0.3815	0.0084	0.3939	0.3759	0.3791	0.3771			[Carb-Asp] (mM)	[Carb-Asp] (uM)	Rep 1	Rep 2	Rep 3	Rep 1	Rep 2	Rep 3	Avg
A4	0.2279	0.0035	0.2313	0.2242	0.2305	0.2257			1	1000	1.0138	1.0802	1.0105	0.9752	1.0431	0.9683	0.995533
A5	0.1329	0.0031	0.1327	0.1286	0.1359	0.1343			0.5	500	0.6549	0.6805	0.6196	0.6163	0.6434	0.5774	0.612367
A6	0.0879	0.0046	0.0859	0.0826	0.0895	0.0934			0.25	250	0.3815	0.388	0.3747	0.3429	0.3509	0.3325	0.3421
A7	0.0596	0.0049	0.0575	0.055	0.0594	0.0664			0.125	125	0.2279	0.234	0.2401	0.1893	0.1969	0.1979	0.1947
A8	0.0386	0.0034	0.0338	0.0386	0.0411	0.0411			0.0625	62.5	0.1329	0.1395	0.1479	0.0943	0.1024	0.1057	0.1008
A9	1.0105	0.0103	1.0189	1.0193	0.9984	1.0054			0.03125	31.25	0.0879	0.0899	0.0966	0.0493	0.0528	0.0544	0.0521667
A10	0.6196	0.0062	0.6241	0.6255	0.6124	0.6165			0.015625	15.625	0.0596	0.0601	0.0715	0.021	0.023	0.0293	0.0244333
A11	0.3747	0.0071	0.3825	0.3785	0.3668	0.3708			0	0	0.0386	0.0371	0.0422	0	0	0	0
A12	0.2401	0.007	0.25	0.2393	0.2336	0.2375
B1	1.0802	0.0122	1.0967	1.0809	1.0682	1.075
B2	0.6805	0.0054	0.6869	0.6757	0.6762	0.6831
B3	0.388	0.0027	0.3901	0.384	0.3892	0.3887
B4	0.234	0.0032	0.2369	0.2295	0.2356	0.2341
B5	0.1395	0.0059	0.1417	0.1308	0.1439	0.1416
B6	0.0899	0.0044	0.0866	0.0858	0.0922	0.0948
B7	0.0601	0.0043	0.0573	0.0561	0.0616	0.0656
B8	0.0371	0.0055	0.0309	0.0348	0.0387	0.0438			Activity Assay
B9	0.1479	0.0041	0.1433	0.1515	0.1458	0.1511
B10	0.0966	0.0038	0.0987	0.0988	0.0908	0.0979
B11	0.0715	0.004	0.0689	0.0745	0.0673	0.0752			No PALA
B12	0.0422	0.007	0.0519	0.0414	0.0354	0.04					Abs (raw)			Abs (minus baseline)
C1	1.2184	0.0188	1.2456	1.2161	1.2048	1.2072			[Carb-P] (mM)	[Carb-P] (uM)	Rep 1	Rep 2	Rep 3	Rep 1	Rep 2	Rep 3	Avg Corrected Abs
C2	1.1378	0.0217	1.1663	1.143	1.1192	1.1228			10	10000	1.2184	1.2314	1.2824	1.1806	1.1899	1.2431	1.20453
C3	1.0326	0.0166	1.0571	1.0239	1.0213	1.0281			5	5000	1.1378	1.1118	1.1684	1.1	1.0703	1.1291	1.0998
C4	1.009	0.0139	1.029	1.0056	0.9971	1.0042			2.5	2500	1.0326	1.0626	1.1205	0.9948	1.0211	1.0812	1.03237
C5	0.9666	0.0153	0.9887	0.9646	0.9575	0.9555			1.25	1250	1.009	1.0223	1.0861	0.9712	0.9808	1.0468	0.9996
C6	0.5504	0.0072	0.5609	0.5491	0.5446	0.547			0.625	625	0.9666	0.9123	0.9326	0.9288	0.8708	0.8933	0.897633
C7	0.3144	0.0015	0.3163	0.3127	0.3144	0.314			0.3125	312.5	0.5504	0.5124	0.5279	0.5126	0.4709	0.4886	0.4907
C8	0.0378	0.0021	0.039	0.036	0.036	0.0402			0.15625	156.25	0.3144	0.2879	0.2911	0.2766	0.2464	0.2518	0.258267
C9	0.6911	0.0101	0.6984	0.7009	0.6802	0.685			0	0	0.0378	0.0415	0.0393	0	0	0	0
C10	0.6114	0.009	0.6194	0.618	0.6001	0.6083			30nM PALA
C11	0.5385	0.0086	0.5435	0.5467	0.5273	0.5367					Abs (raw)			Abs (minus baseline)
C12	0.4885	0.0088	0.4967	0.4952	0.4785	0.4838			[Carb-P] (mM)	[Carb-P] (uM)	Rep 1	Rep 2	Rep 3	Rep 1	Rep 2	Rep 3	Avg Corrected Abs
D1	1.2314	0.0141	1.2432	1.244	1.2198	1.2185			10	10000	0.8724	0.8978	0.9945	0.8346	0.8563	0.9552	0.882033
D2	1.1118	0.0111	1.1264	1.1143	1.1009	1.1059			5	5000	0.7572	0.8225	0.8854	0.7194	0.781	0.8461	0.782167
D3	1.0626	0.0131	1.0816	1.0599	1.052	1.057			2.5	2500	0.6849	0.727	0.8319	0.6471	0.6855	0.7926	0.7084
D4	1.0223	0.0134	1.042	1.0193	1.0127	1.0155			1.25	1250	0.6418	0.6896	0.7479	0.604	0.6481	0.7086	0.653567
D5	0.9123	0.0058	0.9201	0.913	0.9087	0.9073			0.625	625	0.6034	0.6794	0.7085	0.5656	0.6379	0.6692	0.624233
D6	0.5124	0.0022	0.5092	0.5139	0.5134	0.5132			0.3125	312.5	0.5319	0.5382	0.5389	0.4941	0.4967	0.4996	0.4968
D7	0.2879	0.0039	0.2935	0.2854	0.2848	0.2877			0.15625	156.25	0.2969	0.3107	0.2834	0.2591	0.2692	0.2441	0.257467
D8	0.0415	0.0038	0.0467	0.0401	0.0377	0.0416			0	0	0.0416	0.0433	0.0462	0.0038	0.0018	0.0069	0.00416667
D9	0.7009	0.0065	0.7091	0.7027	0.6943	0.6974			300nM PALA
D10	0.6125	0.0085	0.614	0.6233	0.6029	0.6098					Abs (raw)			Abs (minus baseline)
D11	0.5341	0.008	0.5407	0.5389	0.5228	0.5341			[Carb-P] (mM)	[Carb-P] (uM)	Rep 1	Rep 2	Rep 3	Rep 1	Rep 2	Rep 3	Avg Corrected Abs
D12	0.489	0.0147	0.5095	0.4894	0.4767	0.4804			10	10000	0.6911	0.7009	0.7286	0.6533	0.6594	0.6893	0.667333
E1	1.2824	0.0245	1.3094	1.2969	1.2611	1.2623			5	5000	0.6114	0.6125	0.6494	0.5736	0.571	0.6101	0.5849
E2	1.1684	0.0181	1.1849	1.183	1.1498	1.1561			2.5	2500	0.5385	0.5341	0.5472	0.5007	0.4926	0.5079	0.5004
E3	1.1205	0.0222	1.1511	1.1224	1.1027	1.1058			1.25	1250	0.4885	0.489	0.5097	0.4507	0.4475	0.4704	0.4562
E4	1.0861	0.0126	1.1033	1.0867	1.0743	1.0798			0.625	625	0.3757	0.3913	0.406	0.3379	0.3498	0.3667	0.351467
E5	0.9326	0.011	0.945	0.9384	0.9218	0.925			0.3125	312.5	0.2722	0.2713	0.2651	0.2344	0.2298	0.2258	0.23
E6	0.5279	0.0176	0.553	0.5219	0.5117	0.5252			0.15625	156.25	0.1756	0.1642	0.1665	0.1378	0.1227	0.1272	0.129233
E7	0.2911	0.0113	0.308	0.2872	0.2855	0.2839			0	0	0.0446	0.0427	0.0445	0.0068	0.0012	0.0052	0.0044
E8	0.0393	0.0026	0.0399	0.0375	0.0371	0.0427
E9	0.7286	0.0113	0.7423	0.7332	0.7175	0.7213
E10	0.6494	0.0119	0.6622	0.6541	0.6341	0.6472
E11	0.5472	0.0071	0.5519	0.5539	0.5383	0.5446
E12	0.5097	0.0113	0.5223	0.5133	0.4953	0.5076
F1	0.8724	0.0257	0.9048	0.8813	0.8519	0.8518
F2	0.7572	0.0209	0.7864	0.7584	0.7414	0.7428
F3	0.6849	0.0183	0.7115	0.6811	0.6703	0.6767
F4	0.6418	0.0128	0.6606	0.632	0.6365	0.6382
F5	0.6034	0.014	0.6241	0.5931	0.5974	0.599
F6	0.5319	0.0167	0.553	0.5374	0.5169	0.5203
F7	0.2969	0.0085	0.3096	0.2933	0.2928	0.2918
F8	0.0416	0.0033	0.0447	0.0441	0.038	0.0396
F9	0.3757	0.008	0.3786	0.3852	0.3667	0.3723
F10	0.2722	0.0083	0.2782	0.2798	0.2623	0.2683
F11	0.1756	0.0094	0.187	0.1786	0.165	0.1719
F12	0.0446	0.0096	0.0577	0.0456	0.0361	0.0389
G1	0.8978	0.0241	0.9308	0.9006	0.8794	0.8805
G2	0.8225	0.0231	0.8533	0.8274	0.8056	0.8038
G3	0.727	0.0143	0.7484	0.7214	0.7178	0.7205
G4	0.6896	0.0279	0.7286	0.691	0.6689	0.6699
G5	0.6794	0.0197	0.7053	0.6838	0.6616	0.667
G6	0.5382	0.0145	0.5594	0.5355	0.5278	0.53
G7	0.3107	0.0158	0.326	0.3227	0.2964	0.2978
G8	0.0433	0.0054	0.0477	0.047	0.036	0.0425
G9	0.3913	0.0069	0.3937	0.3997	0.3836	0.3883
G10	0.2713	0.013	0.2894	0.27	0.2588	0.2671
G11	0.1642	0.0074	0.1652	0.1727	0.1546	0.1643
G12	0.0427	0.0091	0.0545	0.0452	0.0341	0.0372
H1	0.9945	0.0252	1.0279	1	0.9734	0.9766
H2	0.8854	0.0208	0.9156	0.8827	0.8716	0.8716
H3	0.8319	0.0202	0.8563	0.8406	0.8146	0.8161
H4	0.7479	0.0188	0.7748	0.7469	0.7354	0.7346
H5	0.7085	0.0218	0.7385	0.7105	0.6916	0.6933
H6	0.5389	0.017	0.5602	0.5449	0.5237	0.5268
H7	0.2834	0.0099	0.294	0.2887	0.2717	0.2792
H8	0.0462	0.01	0.0585	0.0498	0.0363	0.0404
H9	0.406	0.0104	0.4132	0.416	0.394	0.4005
H10	0.2651	0.0057	0.2708	0.2674	0.2573	0.2647
H11	0.1665	0.0109	0.177	0.1748	0.1554	0.159
H12	0.0445	0.0142	0.0653	0.0415	0.0335	0.0376

## Sheet: Ext Data Fig 6g
Application: Tecan i-control				Tecan i-control , 2.0.10.0
Device: infinite 200Pro				Serial number: 1811007037				Serial number of connected stacker:
Firmware: V_5.31_04/18_InfiniteRX (Mar 28 2018/16.41.26)				MAI, V_5.31_04/18_InfiniteRX (Mar 28 2018/16.41.26)
Date:	2025-08-26
Time:	5:47:16 PM
System				LS-11416-HB
User				FHCRC\sullivanlab
Plate				Costar 96 Flat Bottom Transparent Polystyrene Cat. No.: 3361/3590/9018/3591/9017/3641/3628/3370/2507/2509/2503/9017/9018/3641/3598/3599/3585/3595/3300/3474 [COS96ft.pdfx]
Plate-ID (Stacker)
Label: Label1
Mode				Absorbance
Multiple Reads per Well (Square (filled))				2 x 2
Multiple Reads per Well (Border)				1800	µm
Measurement Wavelength				460	nm
Bandwidth				9	nm
Number of Flashes				25
Settle Time				0	ms
Part of Plate				F1-H12
Start Time:	8/26/2025 5:47:16 PM
	Temperature: 27.1 °C
Well	Mean	StDev	1;2	2;1	1;1	0;1	1;0
A1	1.9825	0.0228	2.0181	1.9878	1.9589	1.9676	1.9799		Carb-Asp Calibration Curve
A2	1.1392	0.0114	1.1573	1.1322	1.1271	1.1403	1.139				Abs (raw)			Abs (minus baseline)
A3	0.5841	0.0127	0.6051	0.5752	0.5733	0.582	0.5849		[Carb-Asp] (mM)	[Carb-Asp] (uM)	Rep 1	Rep 2	Rep 3	Rep 1	Rep 2	Rep 3	Avg
A4	0.2951	0.0149	0.3204	0.2863	0.2845	0.2878	0.2963		1	1000	1.9825	1.9584	2.0067	1.9458	1.9194	1.9649	1.94337
A5	0.1487	0.0044	0.1487	0.1447	0.146	0.1478	0.1561		0.5	500	1.1392	1.1446	1.1345	1.1025	1.1056	1.0927	1.10027
A6	0.0858	0.0075	0.0963	0.0786	0.0793	0.0846	0.0902		0.25	250	0.5841	0.5827	0.5567	0.5474	0.5437	0.5149	0.535333
A7	0.0589	0.0062	0.065	0.0538	0.054	0.0555	0.0665		0.125	125	0.2951	0.2916	0.2618	0.2584	0.2526	0.22	0.243667
A8	0.0367	0.0057	0.0358	0.0333	0.0331	0.0346	0.0468		0.0625	62.5	0.1487	0.1483	0.1377	0.112	0.1093	0.0959	0.105733
A9	2.0067	0.0154	2.0322	2.0061	1.9935	2.0058	1.9957		0.03125	31.25	0.0858	0.0809	0.0782	0.0491	0.0419	0.0364	0.0424667
A10	1.1345	0.0207	1.1705	1.1249	1.1176	1.1307	1.1287		0.015625	15.625	0.0589	0.0566	0.0591	0.0222	0.0176	0.0173	0.0190333
A11	0.5567	0.0194	0.5901	0.5465	0.5407	0.5551	0.551		0	0	0.0367	0.039	0.0418	0	0	0	0
A12	0.2618	0.006	0.2714	0.2572	0.2572	0.2593	0.2641
B1	1.9584	0.0282	2.0058	1.9569	1.9324	1.9544	1.9428
B2	1.1446	0.0204	1.1801	1.1353	1.128	1.1404	1.1393
B3	0.5827	0.01	0.5991	0.5747	0.5746	0.5814	0.5836
B4	0.2916	0.011	0.3088	0.2828	0.2834	0.2866	0.2964
B5	0.1483	0.0058	0.1485	0.1427	0.1455	0.1469	0.1579
B6	0.0809	0.0045	0.0791	0.078	0.0788	0.0796	0.0888
B7	0.0566	0.0054	0.0559	0.0531	0.0532	0.0548	0.0661
B8	0.039	0.0061	0.0439	0.0348	0.0335	0.0359	0.0471		Activity Assay
B9	0.1377	0.0065	0.1451	0.1327	0.132	0.1343	0.1445
B10	0.0782	0.0081	0.0881	0.0711	0.0727	0.0734	0.0859
B11	0.0591	0.012	0.0794	0.0532	0.0503	0.052	0.0605		No SUC
B12	0.0418	0.0097	0.0578	0.0361	0.0353	0.0355	0.0445				Abs (raw)			Abs (minus baseline)
C1	0.5866	0.0113	0.6064	0.5814	0.5782	0.5823	0.5846		[CP] (mM)	[CP] (uM)	Rep 1	Rep 2	Rep 3	Rep 1	Rep 2	Rep 3	Avg Corrected Abs
C2	0.5309	0.0252	0.5751	0.5178	0.5138	0.5211	0.5265		10	10000	0.5866	0.608	0.5965	0.5411	0.5695	0.5531	0.554567
C3	0.4951	0.011	0.5138	0.4864	0.4879	0.4926	0.495		5	5000	0.5309	0.535	0.5252	0.4854	0.4965	0.4818	0.4879
C4	0.4636	0.0099	0.4796	0.4558	0.4555	0.4617	0.4652		2.5	2500	0.4951	0.5101	0.5026	0.4496	0.4716	0.4592	0.460133
C5	0.4681	0.0078	0.4801	0.4607	0.4618	0.4673	0.4706		1.25	1250	0.4636	0.478	0.4919	0.4181	0.4395	0.4485	0.435367
C6	0.4654	0.0053	0.4713	0.4581	0.4623	0.4663	0.4689		0.625	625	0.4681	0.4868	0.499	0.4226	0.4483	0.4556	0.442167
C7	0.3541	0.0088	0.368	0.3464	0.3479	0.3512	0.3572		0.3125	312.5	0.4654	0.4689	0.4791	0.4199	0.4304	0.4357	0.428667
C8	0.0455	0.0116	0.0638	0.0342	0.0376	0.0432	0.0488		0.15625	156.25	0.3541	0.3645	0.3817	0.3086	0.326	0.3383	0.3243
C9	0.2988	0.0067	0.3072	0.2942	0.2933	0.2946	0.3049		0	0	0.0455	0.0385	0.0434	0	0	0	0
C10	0.254	0.0108	0.2719	0.2466	0.245	0.2515	0.2553		2mM SUC
C11	0.2228	0.0084	0.2362	0.2184	0.2157	0.2182	0.2257				Abs (raw)			Abs (minus baseline)
C12	0.2214	0.0199	0.2565	0.212	0.2089	0.212	0.2178		[CP] (mM)	[CP] (uM)	Rep 1	Rep 2	Rep 3	Rep 1	Rep 2	Rep 3	Avg Corrected Abs
D1	0.608	0.0209	0.6451	0.5988	0.5943	0.5998	0.602		10	10000	0.4778	0.4674	0.5027	0.4325	0.4187	0.452	0.4344
D2	0.535	0.0183	0.5671	0.5244	0.5228	0.5289	0.5317		5	5000	0.4025	0.3858	0.4415	0.3572	0.3371	0.3908	0.3617
D3	0.5101	0.0184	0.5418	0.4983	0.4966	0.5059	0.5078		2.5	2500	0.3756	0.3742	0.4218	0.3303	0.3255	0.3711	0.3423
D4	0.478	0.0096	0.4936	0.473	0.4681	0.478	0.4773		1.25	1250	0.3853	0.3957	0.394	0.34	0.347	0.3433	0.343433
D5	0.4868	0.0084	0.5006	0.4838	0.4785	0.4832	0.4877		0.625	625	0.3436	0.3552	0.3751	0.2983	0.3065	0.3244	0.309733
D6	0.4689	0.0042	0.4745	0.4659	0.4649	0.4669	0.4722		0.3125	312.5	0.4025	0.3982	0.4039	0.3572	0.3495	0.3532	0.3533
D7	0.3645	0.0077	0.376	0.3585	0.3574	0.3627	0.3681		0.15625	156.25	0.3291	0.3274	0.3456	0.2838	0.2787	0.2949	0.2858
D8	0.0385	0.0044	0.0424	0.0333	0.0358	0.0372	0.0438		0	0	0.0453	0.0487	0.0507	0	0	0	0
D9	0.2758	0.0124	0.2964	0.2665	0.2659	0.2733	0.2768		8mM SUC
D10	0.2496	0.0111	0.2682	0.2429	0.2407	0.2447	0.2515				Abs (raw)			Abs (minus baseline)
D11	0.2311	0.0109	0.2495	0.2235	0.2234	0.2269	0.2322		[CP] (mM)	[CP] (uM)	Rep 1	Rep 2	Rep 3	Rep 1	Rep 2	Rep 3	Avg Corrected Abs
D12	0.2353	0.0179	0.2665	0.2269	0.223	0.2265	0.2335		10	10000	0.2988	0.2758	0.2937	0.2536	0.2274	0.2468	0.2426
E1	0.5965	0.0267	0.6438	0.5846	0.5791	0.5866	0.5883		5	5000	0.254	0.2496	0.2412	0.2088	0.2012	0.1943	0.201433
E2	0.5252	0.0194	0.5596	0.5158	0.5127	0.5181	0.5198		2.5	2500	0.2228	0.2311	0.229	0.1776	0.1827	0.1821	0.1808
E3	0.5026	0.0182	0.5347	0.4907	0.4924	0.4967	0.4988		1.25	1250	0.2214	0.2353	0.2219	0.1762	0.1869	0.175	0.179367
E4	0.4919	0.0214	0.5295	0.478	0.479	0.4853	0.4878		0.625	625	0.1896	0.1897	0.2017	0.1444	0.1413	0.1548	0.146833
E5	0.499	0.0196	0.5333	0.4878	0.4862	0.4913	0.4966		0.3125	312.5	0.2077	0.2033	0.1964	0.1625	0.1549	0.1495	0.155633
E6	0.4791	0.0178	0.5106	0.4682	0.4694	0.4726	0.4747		0.15625	156.25	0.2103	0.1807	0.1895	0.1651	0.1323	0.1426	0.146667
E7	0.3817	0.0365	0.4462	0.3605	0.3591	0.3725	0.3702		0	0	0.0452	0.0484	0.0469	0	0	0	0
E8	0.0434	0.0113	0.0617	0.0341	0.0348	0.0407	0.0457
E9	0.2937	0.0073	0.305	0.2875	0.289	0.29	0.2968
E10	0.2412	0.0105	0.2588	0.2339	0.2338	0.2366	0.2427
E11	0.229	0.0129	0.2511	0.2223	0.2185	0.224	0.229
E12	0.2219	0.0119	0.2423	0.2152	0.2131	0.2165	0.2221
F1	0.4778	0.0284	0.5282	0.4637	0.4601	0.4674	0.4696
F2	0.4025	0.016	0.4306	0.392	0.393	0.3969	0.3999
F3	0.3756	0.0124	0.3972	0.3684	0.3674	0.3698	0.3753
F4	0.3853	0.0183	0.4175	0.3743	0.3747	0.3781	0.3822
F5	0.3436	0.0151	0.3702	0.3336	0.3354	0.3375	0.3412
F6	0.4025	0.0395	0.4729	0.3813	0.382	0.3871	0.389
F7	0.3291	0.0221	0.3682	0.3159	0.3159	0.322	0.3236
F8	0.0453	0.0172	0.0748	0.0352	0.0338	0.0367	0.0458
F9	0.1896	0.0164	0.2183	0.1809	0.179	0.1814	0.1882
F10	0.2077	0.012	0.2284	0.1989	0.2003	0.2057	0.2051
F11	0.2103	0.024	0.253	0.199	0.1964	0.2004	0.2028
F12	0.0452	0.0163	0.0736	0.0375	0.0342	0.0361	0.0449
G1	0.4674	0.0272	0.5157	0.4513	0.4525	0.4581	0.4596
G2	0.3858	0.0182	0.418	0.3752	0.375	0.3793	0.3816
G3	0.3742	0.0199	0.4094	0.363	0.3628	0.3658	0.3699
G4	0.3957	0.0272	0.4439	0.3811	0.3795	0.3856	0.3884
G5	0.3552	0.0244	0.3981	0.3397	0.3402	0.3494	0.3486
G6	0.3982	0.0338	0.4583	0.3802	0.3796	0.385	0.3879
G7	0.3274	0.0468	0.4109	0.3043	0.3013	0.3093	0.3114
G8	0.0487	0.025	0.093	0.0349	0.036	0.0362	0.0433
G9	0.1897	0.0332	0.2487	0.1722	0.1708	0.1756	0.1812
G10	0.2033	0.0204	0.239	0.1912	0.1902	0.1964	0.1995
G11	0.1807	0.0226	0.2205	0.17	0.166	0.1697	0.1774
G12	0.0484	0.022	0.0873	0.0376	0.0365	0.036	0.0444
H1	0.5027	0.0261	0.5491	0.4931	0.4857	0.4917	0.4938
H2	0.4415	0.0215	0.4797	0.4343	0.4284	0.4314	0.4338
H3	0.4218	0.0245	0.4655	0.4119	0.4075	0.4113	0.413
H4	0.394	0.0249	0.4384	0.3826	0.381	0.3834	0.3849
H5	0.3751	0.0278	0.4246	0.3608	0.3591	0.3635	0.3677
H6	0.4039	0.0269	0.4514	0.3875	0.3879	0.3962	0.3965
H7	0.3456	0.0247	0.389	0.3328	0.3281	0.3385	0.3393
H8	0.0507	0.0282	0.1008	0.0346	0.0366	0.0384	0.0432
H9	0.2017	0.0178	0.2332	0.1917	0.1917	0.1935	0.1986
H10	0.1964	0.0095	0.2127	0.1908	0.1892	0.1933	0.1963
H11	0.1895	0.0103	0.2072	0.1838	0.1815	0.1853	0.1896
H12	0.0469	0.0193	0.081	0.0374	0.0367	0.0359	0.0435

## Sheet: Ext Data Fig 6h
Application: Tecan i-control				Tecan i-control , 2.0.10.0
Device: infinite 200Pro				Serial number: 1811007037				Serial number of connected stacker:
Firmware: V_5.31_04/18_InfiniteRX (Mar 28 2018/16.41.26)				MAI, V_5.31_04/18_InfiniteRX (Mar 28 2018/16.41.26)
Date:	2025-08-26
Time:	5:47:16 PM
System				LS-11416-HB
User				FHCRC\sullivanlab
Plate				Costar 96 Flat Bottom Transparent Polystyrene Cat. No.: 3361/3590/9018/3591/9017/3641/3628/3370/2507/2509/2503/9017/9018/3641/3598/3599/3585/3595/3300/3474 [COS96ft.pdfx]
Plate-ID (Stacker)
Label: Label1
Mode				Absorbance
Multiple Reads per Well (Square (filled))				2 x 2
Multiple Reads per Well (Border)				1800	µm
Measurement Wavelength				460	nm
Bandwidth				9	nm
Number of Flashes				25
Settle Time				0	ms
Part of Plate				F1-H12
Start Time:	8/26/2025 5:47:16 PM
	Temperature: 25.1 °C
Well	Mean	StDev	0;1	1;1	1;0	0;0
A1	1.4707	0.0116	1.4793	1.4817	1.4581	1.4637			Carb-Asp Calibration Curve
A2	0.9136	0.0039	0.917	0.9147	0.9079	0.9147					Abs (raw)			Abs (minus baseline)
A3	0.5381	0.0046	0.5424	0.5417	0.5337	0.5346			[Carb-Asp] (mM)	[Carb-Asp] (uM)	Rep 1	Rep 2	Rep 3	Rep 1	Rep 2	Rep 3	Avg
A4	0.3096	0.0017	0.3072	0.3095	0.311	0.3107			1	1000	1.4707	1.5679	1.512	1.3844	1.4857	1.4244	1.4315
A5	0.199	0.0077	0.192	0.1947	0.1996	0.2096			0.5	500	0.9136	0.9625	0.9709	0.8273	0.8803	0.8833	0.863633
A6	0.1731	0.0146	0.1558	0.1702	0.191	0.1754			0.25	250	0.5381	0.5379	0.5615	0.4518	0.4557	0.4739	0.460467
A7	0.1408	0.0067	0.1335	0.1495	0.1414	0.1389			0.125	125	0.3096	0.2919	0.3399	0.2233	0.2097	0.2523	0.228433
A8	0.0863	0.003	0.0892	0.0821	0.087	0.0868			0.0625	62.5	0.199	0.1947	0.1998	0.1127	0.1125	0.1122	0.112467
A9	1.5679	0.0098	1.5811	1.567	1.5574	1.5662			0.03125	31.25	0.1731	0.1378	0.1407	0.0868	0.0556	0.0531	0.0651667
A10	0.9625	0.0123	0.9799	0.9623	0.9533	0.9546			0.015625	15.625	0.1408	0.1092	0.1121	0.0545	0.027	0.0245	0.0353333
A11	0.5379	0.0062	0.5471	0.5331	0.5359	0.5355			0	0	0.0863	0.0822	0.0876	0	0	0	0
A12	0.2919	0.0018	0.294	0.2907	0.2928	0.29
B1	1.512	0.0073	1.5142	1.5212	1.5046	1.5079
B2	0.9709	0.0045	0.9714	0.977	0.9665	0.9688
B3	0.5615	0.0018	0.5638	0.5618	0.561	0.5594
B4	0.3399	0.0083	0.3292	0.3401	0.3494	0.341
B5	0.1998	0.0034	0.1965	0.1974	0.2022	0.2032
B6	0.1407	0.0037	0.1362	0.1396	0.142	0.1448
B7	0.1121	0.0045	0.1071	0.1096	0.1168	0.1149
B8	0.0876	0.007	0.0794	0.0868	0.0878	0.0965			Activity Assay
B9	0.1947	0.0033	0.193	0.1911	0.1985	0.1962
B10	0.1378	0.0039	0.1394	0.1325	0.1417	0.1375
B11	0.1092	0.0046	0.1133	0.1034	0.1125	0.1077			500uM ASP
B12	0.0822	0.0031	0.0824	0.0779	0.0834	0.085					Abs (raw)			Abs (minus baseline)
C1	0.206	0.0027	0.2029	0.2047	0.2074	0.209			[Fum] (mM)	[Fum] (uM)	Rep 1	Rep 2	Rep 3	Rep 1	Rep 2	Rep 3	Avg Corrected Abs
C2	0.2177	0.002	0.2153	0.2172	0.2184	0.2199			30	30000	0.206	0.205	0.2002	0.1197	0.1187	0.1139	0.117433
C3	0.2222	0.0034	0.2197	0.2195	0.2267	0.2228			15	15000	0.2177	0.2197	0.2133	0.1314	0.1334	0.127	0.1306
C4	0.2174	0.0034	0.2136	0.2159	0.2213	0.2189			7.5	7500	0.2222	0.2216	0.2173	0.1359	0.1353	0.131	0.134067
C5	0.219	0.0036	0.2163	0.2156	0.2228	0.2212			3.75	3750	0.2174	0.2175	0.2173	0.1311	0.1312	0.131	0.1311
C6	0.2216	0.0047	0.2172	0.2201	0.2283	0.221			1.875	1875	0.219	0.2166	0.2175	0.1327	0.1303	0.1312	0.1314
C7	0.2199	0.0036	0.2191	0.2161	0.2247	0.2198			0.9375	937.5	0.2216	0.2208	0.215	0.1353	0.1345	0.1287	0.132833
C8	0.2164	0.0027	0.213	0.2155	0.2188	0.2182			0.46875	468.75	0.2199	0.2159	0.2243	0.1336	0.1296	0.138	0.133733
C9	0.2138	0.0033	0.2125	0.2096	0.2168	0.2161			0.234375	234.375	0.2164	0.2143	0.2151	0.1301	0.128	0.1288	0.128967
C10	0.2106	0.0025	0.2123	0.2069	0.2121	0.2111			0.117188	117.188	0.2138	0.2129	0.2147	0.1275	0.1266	0.1284	0.1275
C11	0.2139	0.0037	0.2156	0.2088	0.2174	0.2136			0.0585938	58.5938	0.2106	0.21	0.2103	0.1243	0.1237	0.124	0.124
C12	0.2149	0.0057	0.2226	0.2091	0.2152	0.2128			0.0292969	29.2969	0.2139	0.2174	0.2158	0.1276	0.1311	0.1295	0.1294
D1	0.205	0.0033	0.2007	0.204	0.2072	0.208			0	0	0.2149	0.2152	0.2121	0.1286	0.1289	0.1258	0.127767
D2	0.2197	0.0035	0.2155	0.218	0.2221	0.2231
D3	0.2216	0.0025	0.218	0.2219	0.2237	0.2229			10mM ASP
D4	0.2175	0.0031	0.2137	0.2162	0.2206	0.2193					Abs (raw)			Abs (minus baseline)
D5	0.2166	0.0031	0.2152	0.2138	0.221	0.2165			[Fum] (mM)	[Fum] (uM)	Rep 1	Rep 2	Rep 3	Rep 1	Rep 2	Rep 3	Avg Corrected Abs
D6	0.2208	0.004	0.2163	0.2188	0.2254	0.2227			30	30000	0.6594	0.6692	0.7014	0.5731	0.5829	0.6151	0.590367
D7	0.2159	0.0035	0.2134	0.2131	0.2206	0.2163			15	15000	0.6183	0.6031	0.638	0.532	0.5168	0.5517	0.5335
D8	0.2143	0.0026	0.211	0.2137	0.2167	0.2159			7.5	7500	0.5869	0.5832	0.6122	0.5006	0.4969	0.5259	0.5078
D9	0.2129	0.004	0.2172	0.208	0.2147	0.2118			3.75	3750	0.5538	0.5624	0.5806	0.4675	0.4761	0.4943	0.4793
D10	0.21	0.0024	0.2083	0.2076	0.2125	0.2114			1.875	1875	0.5847	0.5953	0.6007	0.4984	0.509	0.5144	0.507267
D11	0.2174	0.0049	0.2233	0.2121	0.2191	0.2151			0.9375	937.5	0.5939	0.5662	0.5892	0.5076	0.4799	0.5029	0.4968
D12	0.2152	0.0084	0.2272	0.2083	0.2148	0.2105			0.46875	468.75	0.5733	0.5889	0.5878	0.487	0.5026	0.5015	0.497033
E1	0.2002	0.0026	0.1969	0.1994	0.2028	0.2018			0.234375	234.375	0.5559	0.5718	0.5766	0.4696	0.4855	0.4903	0.4818
E2	0.2133	0.0024	0.2103	0.2127	0.2147	0.2158			0.117188	117.188	0.5733	0.5721	0.5658	0.487	0.4858	0.4795	0.4841
E3	0.2173	0.0024	0.2147	0.2162	0.2198	0.2188			0.0585938	58.5938	0.5273	0.5341	0.5234	0.441	0.4478	0.4371	0.441967
E4	0.2173	0.0027	0.2152	0.2159	0.2212	0.2171			0.0292969	29.2969	0.5729	0.5607	0.5751	0.4866	0.4744	0.4888	0.483267
E5	0.2175	0.0029	0.2145	0.2158	0.2208	0.219			0	0	0.5614	0.5607	0.5599	0.4751	0.4744	0.4736	0.474367
E6	0.215	0.0027	0.2154	0.2129	0.2186	0.2131
E7	0.2243	0.0098	0.2383	0.2156	0.2214	0.222
E8	0.2151	0.0027	0.2176	0.2121	0.2172	0.2137
E9	0.2147	0.0044	0.2197	0.2094	0.2163	0.2135
E10	0.2103	0.0028	0.2114	0.2064	0.2131	0.2104
E11	0.2158	0.005	0.2223	0.2104	0.2163	0.2141
E12	0.2121	0.0043	0.2175	0.207	0.2123	0.2118
F1	0.6594	0.0044	0.6641	0.662	0.6568	0.6547
F2	0.6183	0.0022	0.6211	0.6189	0.6164	0.6168
F3	0.5869	0.0028	0.5891	0.5895	0.5843	0.5845
F4	0.5538	0.0019	0.555	0.5557	0.5525	0.5519
F5	0.5847	0.0031	0.5885	0.5851	0.584	0.5811
F6	0.5939	0.0081	0.6059	0.5893	0.5913	0.5889
F7	0.5733	0.0086	0.5856	0.5728	0.5684	0.5666
F8	0.5559	0.0044	0.562	0.556	0.5532	0.5522
F9	0.5733	0.0038	0.5787	0.5729	0.5708	0.5707
F10	0.5273	0.0059	0.5361	0.5251	0.5247	0.5233
F11	0.5729	0.0124	0.5913	0.5686	0.5643	0.5675
F12	0.5614	0.0072	0.5719	0.5595	0.556	0.5581
G1	0.6692	0.0042	0.6736	0.6719	0.6648	0.6664
G2	0.6031	0.0043	0.6061	0.6074	0.5993	0.5995
G3	0.5832	0.0026	0.5841	0.5866	0.5813	0.581
G4	0.5624	0.0031	0.5632	0.5664	0.559	0.561
G5	0.5953	0.0064	0.6046	0.5931	0.5929	0.5904
G6	0.5662	0.0079	0.5776	0.5653	0.5627	0.5594
G7	0.5889	0.0136	0.609	0.585	0.5811	0.5806
G8	0.5718	0.0122	0.5899	0.5672	0.5664	0.5637
G9	0.5721	0.0104	0.5873	0.5701	0.5666	0.5644
G10	0.5341	0.0078	0.5456	0.5307	0.528	0.5322
G11	0.5607	0.0086	0.5734	0.5587	0.5542	0.5567
G12	0.5607	0.0047	0.5664	0.5608	0.555	0.5605
H1	0.7014	0.0053	0.7061	0.706	0.6963	0.6973
H2	0.638	0.0028	0.6401	0.6406	0.6357	0.6355
H3	0.6122	0.0017	0.611	0.6105	0.6137	0.6135
H4	0.5806	0.0037	0.5842	0.5833	0.5774	0.5775
H5	0.6007	0.0091	0.6134	0.6013	0.5942	0.594
H6	0.5892	0.0112	0.6059	0.5847	0.5839	0.5822
H7	0.5878	0.0071	0.5982	0.5865	0.5832	0.5831
H8	0.5766	0.017	0.6017	0.5725	0.5661	0.5662
H9	0.5658	0.0047	0.5726	0.565	0.5628	0.5626
H10	0.5234	0.0031	0.5274	0.5243	0.5207	0.5212
H11	0.5751	0.0071	0.5852	0.5745	0.5707	0.5698
H12	0.5599	0.0107	0.5757	0.557	0.5523	0.5545
