# Supplementary material for: Succinate dehydrogenase loss suppresses pyrimidine biosynthesis via succinate-mediated inhibition of aspartate transcarbamylase
Source: Nat Metab. 2026 May 4;8(6):1390–409. doi: 10.1038/s42255-026-01524-w (PMC13303085; doi:10.1038/s42255-026-01524-w)
Supplement: Supplementary file 8 — Source data for Figs. 1–6 and Extended Data Figs. 1–9. Images and MolecularDocking_Outputs. [file 42255_2026_1524_MOESM8_ESM.zip › ATCase_SourceData/ATCase_ExtDataFig1_SourceData.xlsx]

## Sheet: Ext Data Fig 1a nuclei
Vessel Name: C1_143B_03
Metric: Red Object Count Per Well (Per Well)
Cell Type:
Passage: 0
Notes:
Analysis: 143B_C1-Nov15_2024
raw nuclei instances		veh -Pyr
Date Time	Elapsed	A1	B1	C1	D1
2024-01-03 12:23:00	0	18436.5	21971.1	20367.8	18327.5
2024-01-03 14:13:00	1.83333	17671.5	22408.5	19857.8	18618.9
2024-01-03 17:13:00	4.83333	20950.9	26598.5	23100.7	21934.5
2024-01-03 20:13:00	7.83333	21898.3	28712	25031.8	22772.7
2024-01-03 23:13:00	10.8333	24230.3	31918.3	27473.1	25797
2024-01-04 02:13:00	13.8333	27619	34979.1	30133.1	29258.5
2024-01-04 05:13:00	16.8333	30679.5	38659.3	33594.4	31116.8
2024-01-04 08:13:00	19.8333	31991.2	42412.3	36655.3	32100.5
2024-01-04 11:13:00	22.8333	35088.4	45655.3	40262.6	37529.6
2024-01-04 14:13:00	25.8333	38841.4	50719.9	46384	41282.8
2024-01-04 17:13:00	28.8333	43323.1	54873.9	48387.9	43432.7
2024-01-04 20:13:00	31.8333	47185.7	63327.3	54108.6	49153.3
2024-01-04 23:13:00	34.8333	50173.6	67954.8	59391.9	57169.4
2024-01-05 02:13:00	37.8333	55675.3	73711.8	64383.9	62926.3
2024-01-05 05:13:00	40.8333	64529.7	83950.6	73311	70942.6
2024-01-05 08:13:00	43.8333	69667.2	89525.3	76153.1	77319
2024-01-05 11:13:00	46.8333	73347.6	97359.4	84023.4	83076.3
2024-01-05 14:13:00	49.8333	82055.9	106505	89088.2	89489.2
2024-01-05 17:13:00	52.8333	90436.4	113428	97796.7	101477
2024-01-05 20:13:00	55.8333	93205.7	125817	120861	112845
2024-01-05 23:13:00	58.8333	105922	133323	110440	105084
2024-01-06 02:13:00	61.8333	114339	144363	120351	134635
2024-01-06 05:13:00	64.8333	120716	155112	130954	127748
2024-01-06 08:13:00	67.8333	131756	162655	137441	155586
2024-01-06 11:13:00	70.8333	150339	175772	151396	135801
2024-01-06 14:13:00	73.8333	134197	177339	157080	154784
avg. proliferation rate (8hr windows) (doub/day)		veh -Pyr
	Elapsed	A1	B1	C1	D1
	3.9	0.760602	1.18278	0.911404	0.959866
	6.9	1.21436	1.36091	1.24884	1.2545
	9.9	1.06307	1.05372	1.02244	1.10841
	12.9	1.29722	1.14443	1.1319	1.20104
	15.9	1.06897	1.0936	1.10934	0.841053
	18.9	0.920894	1.02477	1.1149	0.957783
	21.9	0.907519	1.04463	1.24108	1.08759
	24.9	1.16656	0.99103	1.06833	1.16315
	27.9	1.13961	1.25879	1.13711	1.03803
	30.9	0.98488	1.1254	0.951037	1.25254
	33.9	0.96507	1.1354	1.09881	1.42636
	36.9	1.2043	1.08456	1.16846	1.41163
	39.9	1.26281	1.06059	0.956365	1.16154
	42.9	1.06056	1.07047	1.02425	1.06873
	45.9	0.924385	0.915503	0.74988	0.893501
	48.9	1.0038	0.91043	0.962353	1.04601
	51.9	0.921783	0.986484	1.39864	1.17823
	54.9	0.982207	0.863998	0.82656	0.61803
	57.9	0.90225	0.927802	0.798389	1.08774
	60.9	0.994997	0.805303	0.308566	0.477209
	63.9	0.839639	0.765037	0.841444	1.50977
	66.9	1.05306	0.757336	0.882857	0.0331721
	69.9	0.407313	0.515194	0.699831	0.738561

## Sheet: Ext Data Fig 1a GFP RFP
Vessel Name: C1_143B_03
Metric: Green Integrated Intensity / Red Integrated Intensity
Cell Type:
Passage: 0
Notes:
Analysis: 143B_C1-Nov15_2024
raw GFP/RFP intensities		veh -Pyr
Date Time	Elapsed	A1	B1	C1	D1
2025-01-23 12:00:00	0	10.258	12.0687	9.29886	10.2483
2025-01-23 15:32:00	1.83333	11.4384	12.7285	10.6696	11.2396
2025-01-23 17:10:00	4.83333	10.4834	10.2443	8.98609	10.6013
2025-01-23 20:10:00	7.83333	9.39695	9.61803	8.77171	10.3545
2025-01-23 23:10:00	10.8333	9.43049	8.90187	8.68438	9.95008
2025-01-24 02:10:00	13.8333	9.22765	8.8067	8.3621	9.18949
2025-01-24 05:10:00	16.8333	9.13915	8.49551	7.9665	9.12236
2025-01-24 08:10:00	19.8333	9.45285	8.10576	8.15554	10.9037
2025-01-24 11:10:00	22.8333	8.90217	8.66046	8.51697	10.0362
2025-01-24 14:10:00	25.8333	9.36874	8.60855	8.00542	10.0143
2025-01-24 17:10:00	28.8333	9.93863	8.63992	8.94564	10.2909
2025-01-24 20:10:00	31.8333	10.2048	9.25949	8.86652	10.1296
2025-01-24 23:10:00	34.8333	9.71106	9.06914	9.2484	9.89405
2025-01-25 02:10:00	37.8333	9.09512	9.08933	9.68463	9.61892
2025-01-25 05:10:00	40.8333	9.03367	8.63028	8.7355	9.45032
2025-01-25 08:10:00	43.8333	9.18961	8.59922	9.51447	9.12425
2025-01-25 11:10:00	46.8333	9.09352	8.98401	9.97435	9.35732
2025-01-25 14:10:00	49.8333	8.48866	8.57234	9.45075	9.50709
2025-01-25 17:10:00	52.8333	8.19577	8.80333	9.82945	9.11007
2025-01-25 20:10:00	55.8333	8.11149	8.73733	7.97392	9.17466
2025-01-25 23:10:00	58.8333	7.57076	8.74861	12.1964	14.0375
2025-01-26 02:10:00	61.8333	7.78812	9.61517	14.977	8.90613
2025-01-26 05:10:00	64.8333	7.4942	9.85242	12.6326	14.7462
2025-01-26 08:10:00	67.8333	7.63366	10.4284	13.1316	8.61741
2025-01-26 11:10:00	70.8333	7.29131	10.2771	13.7887	27.1826
	73.8333	7.47909	10.3768	12.1108	18.8462
GFP/RFP intensity normalized to T0		veh -Pyr
	Elapsed	A1	B1	C1	D1
	0	1	1	1	1
	1.83333	1.11507	1.05467	1.14741	1.09672
	4.83333	1.02198	0.848838	0.966364	1.03444
	7.83333	0.916061	0.796942	0.943311	1.01036
	10.8333	0.91933	0.737601	0.933918	0.970898
	13.8333	0.899557	0.729716	0.89926	0.896682
	16.8333	0.890929	0.703931	0.856718	0.890131
	19.8333	0.92151	0.671636	0.877047	1.06395
	22.8333	0.867827	0.717598	0.915915	0.979299
	25.8333	0.913311	0.713297	0.860904	0.977162
	28.8333	0.968866	0.715896	0.962015	1.00415
	31.8333	0.994812	0.767234	0.953507	0.98842
	34.8333	0.946681	0.751461	0.994573	0.96543
	37.8333	0.886637	0.753134	1.04149	0.938584
	40.8333	0.880646	0.715098	0.939416	0.922133
	43.8333	0.895848	0.712524	1.02319	0.890316
	46.8333	0.88648	0.744408	1.07264	0.913058
	49.8333	0.827516	0.710297	1.01633	0.927672
	52.8333	0.798964	0.729436	1.05706	0.888932
	55.8333	0.790748	0.723968	0.857516	0.895235
	58.8333	0.738035	0.724903	1.3116	1.36974
	61.8333	0.759224	0.796705	1.61062	0.869033
	64.8333	0.730571	0.816363	1.35851	1.43889
	67.8333	0.744167	0.864086	1.41218	0.84086
	70.8333	0.710793	0.851555	1.48284	2.6524
	73.8333	0.729098	0.859814	1.3024	1.83895

## Sheet: Ext Data Fig 1c nuclei
Vessel Name: C1_nFBS_dialFBS_AA5
Metric: Orange Object Count Per Well (Per Well)
Cell Type: 143B
Passage: 0
Notes:
Analysis: C3_GFP-Orange_241108_v3
raw nuclei instances		veh +Pyr
Date Time	Elapsed	A1	A2	A3
2025-01-23 12:00:00	0	19480.1	18370.5	17486.9
2025-01-23 15:32:00	3.53333	21699.6	20178.8	19500.7
2025-01-23 17:10:00	5.16667	23220.2	21966.8	20815.8
2025-01-23 20:10:00	8.16667	26343.7	24679.1	23590
2025-01-23 23:10:00	11.1667	30268.5	28049.2	26919.1
2025-01-24 02:10:00	14.1667	34501.6	32220.6	30186.3
2025-01-24 05:10:00	17.1667	39515.7	36556.4	34419.4
2025-01-24 08:10:00	20.1667	44406.3	42474.8	39412.9
2025-01-24 11:10:00	23.1667	51105.5	47920.2	43358.3
2025-01-24 14:10:00	26.1667	58708.6	54434.4	49564.1
2025-01-24 17:10:00	29.1667	67401.1	61955.4	58770.3
2025-01-24 20:10:00	32.1667	76709.7	70956	66620
2025-01-24 23:10:00	35.1667	88011.8	81209.9	77079.6
2025-01-25 02:10:00	38.1667	102170	94135.5	88381.8
2025-01-25 05:10:00	41.1667	115054	106280	100814
2025-01-25 08:10:00	44.1667	130652	119165	116658
2025-01-25 11:10:00	47.1667	148057	133837	134391
2025-01-25 14:10:00	50.1667	167455	151365	152228
2025-01-25 17:10:00	53.1667	183072	170332	172901
2025-01-25 20:10:00	56.1667	196799	187799	195217
2025-01-25 23:10:00	59.1667	212807	208471	215088
2025-01-26 02:10:00	62.1667	231219	224418	236418
2025-01-26 05:10:00	65.1667	243631	241576	256290
2025-01-26 08:10:00	68.1667	251522	257050	270982
2025-01-26 11:10:00	71.1667	258899	269523	281586
avg. proliferation rate (9hr windows) (doub/day)		veh +Pyr
	Elapsed	A1	A2	A3
	4.08	1.27972	1.25163	1.26925
	7.08	1.50965	1.49383	1.46233
	10.08	1.52343	1.47376	1.42991
	13.08	1.55992	1.51156	1.45346
	16.08	1.47453	1.59639	1.46678
	19.08	1.5115	1.52707	1.3931
	22.08	1.52306	1.53171	1.40286
	25.08	1.60535	1.45233	1.53712
	28.08	1.56248	1.5101	1.65239
	31.08	1.55767	1.53904	1.69881
	34.08	1.60035	1.60935	1.56977
	37.08	1.55956	1.55433	1.59378
	40.08	1.51988	1.47527	1.59429
	43.08	1.42713	1.35377	1.61232
	46.08	1.44389	1.36044	1.58544
	49.08	1.29784	1.37438	1.51377
	52.08	1.09487	1.30324	1.43637
	55.08	0.92206	1.23151	1.32985
	58.08	0.89826	1.0609	1.20373
	61.08	0.82126	0.968773	1.04719
	64.08	0.643035	0.805862	0.888719
	67.08	0.43501	0.704595	0.672617

## Sheet: Ext Data Fig 1c GFP RFP
Vessel Name: C1_nFBS_dialFBS_AA5
Metric: Green Integrated Intensity / Orange Integrated Intensity
Cell Type: 143B
Passage: 0
Notes:
Analysis: C3_GFP-Orange_241108_v3
raw GFP/RFP intensities		veh +Pyr
Date Time	Elapsed	A1	A2	A3
2025-01-23 12:00:00	0	1.24632	1.14896	1.04245
2025-01-23 15:32:00	3.53333	1.1904	1.07244	0.988113
2025-01-23 17:10:00	5.16667	1.12931	1.03164	0.959752
2025-01-23 20:10:00	8.16667	1.04488	1.02233	0.914482
2025-01-23 23:10:00	11.1667	0.989329	0.965256	0.885191
2025-01-24 02:10:00	14.1667	0.935208	0.912093	0.830301
2025-01-24 05:10:00	17.1667	0.873293	0.849199	0.785754
2025-01-24 08:10:00	20.1667	0.807421	0.797743	0.718346
2025-01-24 11:10:00	23.1667	0.755587	0.777235	0.694826
2025-01-24 14:10:00	26.1667	0.715774	0.704288	0.667314
2025-01-24 17:10:00	29.1667	0.650317	0.669261	0.599132
2025-01-24 20:10:00	32.1667	0.599516	0.63205	0.569653
2025-01-24 23:10:00	35.1667	0.566967	0.590635	0.513023
2025-01-25 02:10:00	38.1667	0.545288	0.552049	0.489558
2025-01-25 05:10:00	41.1667	0.521157	0.523604	0.471368
2025-01-25 08:10:00	44.1667	0.519309	0.503687	0.463007
2025-01-25 11:10:00	47.1667	0.499699	0.502914	0.430317
2025-01-25 14:10:00	50.1667	0.477946	0.490978	0.418627
2025-01-25 17:10:00	53.1667	0.466487	0.492082	0.409835
2025-01-25 20:10:00	56.1667	0.439556	0.476193	0.400364
2025-01-25 23:10:00	59.1667	0.441153	0.472775	0.400798
2025-01-26 02:10:00	62.1667	0.427828	0.464299	0.398192
2025-01-26 05:10:00	65.1667	0.400398	0.445531	0.385609
2025-01-26 08:10:00	68.1667	0.374343	0.440333	0.381275
2025-01-26 11:10:00	71.1667	0.357497	0.412943	0.358208
GFP/RFP intensity normalized to T0		veh +Pyr
	Elapsed	A1	A2	A3
	0	1	1	1
	3.53333	0.955132	0.933395	0.947872
	5.16667	0.906112	0.897888	0.920666
	8.16667	0.838376	0.889787	0.87724
	11.1667	0.793801	0.84011	0.849142
	14.1667	0.750376	0.79384	0.796487
	17.1667	0.700698	0.7391	0.753754
	20.1667	0.647844	0.694315	0.689091
	23.1667	0.606255	0.676467	0.666529
	26.1667	0.574311	0.612977	0.640138
	29.1667	0.52179	0.582491	0.574732
	32.1667	0.481029	0.550105	0.546454
	35.1667	0.454913	0.514059	0.49213
	38.1667	0.437519	0.480476	0.469621
	41.1667	0.418157	0.455719	0.452171
	44.1667	0.416674	0.438384	0.444151
	47.1667	0.40094	0.437711	0.412793
	50.1667	0.383486	0.427323	0.401579
	53.1667	0.374292	0.428284	0.393144
	56.1667	0.352683	0.414454	0.384059
	59.1667	0.353965	0.411479	0.384476
	62.1667	0.343273	0.404102	0.381976
	65.1667	0.321264	0.387768	0.369905
	68.1667	0.300359	0.383244	0.365747
	71.1667	0.286843	0.359405	0.34362
