# Supplementary material for: Succinate dehydrogenase loss suppresses pyrimidine biosynthesis via succinate-mediated inhibition of aspartate transcarbamylase
Source: Nat Metab. 2026 May 4;8(6):1390–409. doi: 10.1038/s42255-026-01524-w (PMC13303085; doi:10.1038/s42255-026-01524-w)
Supplement: Supplementary file 8 — Source data for Figs. 1–6 and Extended Data Figs. 1–9. Images and MolecularDocking_Outputs. [file 42255_2026_1524_MOESM8_ESM.zip › ATCase_SourceData/SourceData_Fig3_MolecularDocking_Outputs/5G1P_CP_Succ_OUT.pdbqt]

MODEL 1
REMARK VINA RESULT:    -5.332      0.000      0.000
REMARK INTER + INTRA:          -6.296
REMARK INTER:                  -6.267
REMARK INTRA:                  -0.028
REMARK UNBOUND:                -0.028
REMARK  Name = succinate
REMARK  3 active torsions:
REMARK  status: ('A' for Active; 'I' for Inactive)
REMARK    1  A    between atoms: C_1  and  C_2
REMARK    2  A    between atoms: C_1  and  C_6
REMARK    3  A    between atoms: C_2  and  C_3
REMARK                            x       y       z     vdW  Elec       q    Type
REMARK                         _______ _______ _______ _____ _____    ______ ____
ROOT
ATOM      1  C   UNL     1      10.493   6.016  41.188  0.00  0.00    +0.000 C 
ENDROOT
BRANCH   1   2
ATOM      2  C   UNL     1      10.072   6.151  39.719  0.00  0.00    +0.000 C 
ATOM      3  O   UNL     1      10.527   5.247  38.952  0.00  0.00    +0.000 OA
ATOM      4  O   UNL     1       9.328   7.124  39.409  0.00  0.00    +0.000 OA
ENDBRANCH   1   2
BRANCH   1   5
ATOM      5  C   UNL     1       9.393   6.141  42.242  0.00  0.00    +0.000 C 
BRANCH   5   6
ATOM      6  C   UNL     1       9.612   5.421  43.577  0.00  0.00    +0.000 C 
ATOM      7  O   UNL     1       8.589   5.091  44.241  0.00  0.00    +0.000 OA
ATOM      8  O   UNL     1      10.831   5.230  43.884  0.00  0.00    +0.000 OA
ENDBRANCH   5   6
ENDBRANCH   1   5
TORSDOF 3
ENDMDL
MODEL 2
REMARK VINA RESULT:    -5.330      0.049      4.198
REMARK INTER + INTRA:          -6.293
REMARK INTER:                  -6.264
REMARK INTRA:                  -0.029
REMARK UNBOUND:                -0.028
REMARK  Name = succinate
REMARK  3 active torsions:
REMARK  status: ('A' for Active; 'I' for Inactive)
REMARK    1  A    between atoms: C_1  and  C_2
REMARK    2  A    between atoms: C_1  and  C_6
REMARK    3  A    between atoms: C_2  and  C_3
REMARK                            x       y       z     vdW  Elec       q    Type
REMARK                         _______ _______ _______ _____ _____    ______ ____
ROOT
ATOM      1  C   UNL     1       9.390   6.092  42.220  0.00  0.00    +0.000 C 
ENDROOT
BRANCH   1   2
ATOM      2  C   UNL     1       9.645   5.412  43.570  0.00  0.00    +0.000 C 
ATOM      3  O   UNL     1      10.869   5.204  43.836  0.00  0.00    +0.000 OA
ATOM      4  O   UNL     1       8.641   5.125  44.282  0.00  0.00    +0.000 OA
ENDBRANCH   1   2
BRANCH   1   5
ATOM      5  C   UNL     1      10.492   5.987  41.167  0.00  0.00    +0.000 C 
BRANCH   5   6
ATOM      6  C   UNL     1      10.079   6.125  39.697  0.00  0.00    +0.000 C 
ATOM      7  O   UNL     1       9.332   7.096  39.386  0.00  0.00    +0.000 OA
ATOM      8  O   UNL     1      10.543   5.225  38.929  0.00  0.00    +0.000 OA
ENDBRANCH   5   6
ENDBRANCH   1   5
TORSDOF 3
ENDMDL
MODEL 3
REMARK VINA RESULT:    -4.474     10.338     11.531
REMARK INTER + INTRA:          -5.286
REMARK INTER:                  -5.169
REMARK INTRA:                  -0.117
REMARK UNBOUND:                -0.028
REMARK  Name = succinate
REMARK  3 active torsions:
REMARK  status: ('A' for Active; 'I' for Inactive)
REMARK    1  A    between atoms: C_1  and  C_2
REMARK    2  A    between atoms: C_1  and  C_6
REMARK    3  A    between atoms: C_2  and  C_3
REMARK                            x       y       z     vdW  Elec       q    Type
REMARK                         _______ _______ _______ _____ _____    ______ ____
ROOT
ATOM      1  C   UNL     1      13.388  -3.090  44.010  0.00  0.00    +0.000 C 
ENDROOT
BRANCH   1   2
ATOM      2  C   UNL     1      12.772  -4.016  45.066  0.00  0.00    +0.000 C 
ATOM      3  O   UNL     1      11.720  -3.565  45.617  0.00  0.00    +0.000 OA
ATOM      4  O   UNL     1      13.349  -5.117  45.290  0.00  0.00    +0.000 OA
ENDBRANCH   1   2
BRANCH   1   5
ATOM      5  C   UNL     1      13.870  -3.737  42.712  0.00  0.00    +0.000 C 
BRANCH   5   6
ATOM      6  C   UNL     1      15.367  -4.038  42.587  0.00  0.00    +0.000 C 
ATOM      7  O   UNL     1      15.761  -4.638  41.547  0.00  0.00    +0.000 OA
ATOM      8  O   UNL     1      16.072  -3.643  43.570  0.00  0.00    +0.000 OA
ENDBRANCH   5   6
ENDBRANCH   1   5
TORSDOF 3
ENDMDL
MODEL 4
REMARK VINA RESULT:    -4.464     10.233     10.883
REMARK INTER + INTRA:          -5.275
REMARK INTER:                  -5.156
REMARK INTRA:                  -0.119
REMARK UNBOUND:                -0.028
REMARK  Name = succinate
REMARK  3 active torsions:
REMARK  status: ('A' for Active; 'I' for Inactive)
REMARK    1  A    between atoms: C_1  and  C_2
REMARK    2  A    between atoms: C_1  and  C_6
REMARK    3  A    between atoms: C_2  and  C_3
REMARK                            x       y       z     vdW  Elec       q    Type
REMARK                         _______ _______ _______ _____ _____    ______ ____
ROOT
ATOM      1  C   UNL     1      13.822  -3.804  42.698  0.00  0.00    +0.000 C 
ENDROOT
BRANCH   1   2
ATOM      2  C   UNL     1      15.342  -3.935  42.543  0.00  0.00    +0.000 C 
ATOM      3  O   UNL     1      15.726  -4.333  41.399  0.00  0.00    +0.000 OA
ATOM      4  O   UNL     1      16.061  -3.641  43.540  0.00  0.00    +0.000 OA
ENDBRANCH   1   2
BRANCH   1   5
ATOM      5  C   UNL     1      13.309  -3.050  43.924  0.00  0.00    +0.000 C 
BRANCH   5   6
ATOM      6  C   UNL     1      12.698  -3.881  45.058  0.00  0.00    +0.000 C 
ATOM      7  O   UNL     1      11.693  -3.405  45.660  0.00  0.00    +0.000 OA
ATOM      8  O   UNL     1      13.283  -4.988  45.279  0.00  0.00    +0.000 OA
ENDBRANCH   5   6
ENDBRANCH   1   5
TORSDOF 3
ENDMDL
MODEL 5
REMARK VINA RESULT:    -4.461     10.252     10.923
REMARK INTER + INTRA:          -5.271
REMARK INTER:                  -5.153
REMARK INTRA:                  -0.119
REMARK UNBOUND:                -0.028
REMARK  Name = succinate
REMARK  3 active torsions:
REMARK  status: ('A' for Active; 'I' for Inactive)
REMARK    1  A    between atoms: C_1  and  C_2
REMARK    2  A    between atoms: C_1  and  C_6
REMARK    3  A    between atoms: C_2  and  C_3
REMARK                            x       y       z     vdW  Elec       q    Type
REMARK                         _______ _______ _______ _____ _____    ______ ____
ROOT
ATOM      1  C   UNL     1      13.815  -3.840  42.693  0.00  0.00    +0.000 C 
ENDROOT
BRANCH   1   2
ATOM      2  C   UNL     1      15.338  -3.903  42.526  0.00  0.00    +0.000 C 
ATOM      3  O   UNL     1      15.731  -4.227  41.362  0.00  0.00    +0.000 OA
ATOM      4  O   UNL     1      16.051  -3.634  43.534  0.00  0.00    +0.000 OA
ENDBRANCH   1   2
BRANCH   1   5
ATOM      5  C   UNL     1      13.278  -3.088  43.911  0.00  0.00    +0.000 C 
BRANCH   5   6
ATOM      6  C   UNL     1      12.730  -3.926  45.071  0.00  0.00    +0.000 C 
ATOM      7  O   UNL     1      13.290  -5.033  45.313  0.00  0.00    +0.000 OA
ATOM      8  O   UNL     1      11.744  -3.405  45.682  0.00  0.00    +0.000 OA
ENDBRANCH   5   6
ENDBRANCH   1   5
TORSDOF 3
ENDMDL
MODEL 6
REMARK VINA RESULT:    -4.446     10.273     11.391
REMARK INTER + INTRA:          -5.254
REMARK INTER:                  -5.136
REMARK INTRA:                  -0.118
REMARK UNBOUND:                -0.028
REMARK  Name = succinate
REMARK  3 active torsions:
REMARK  status: ('A' for Active; 'I' for Inactive)
REMARK    1  A    between atoms: C_1  and  C_2
REMARK    2  A    between atoms: C_1  and  C_6
REMARK    3  A    between atoms: C_2  and  C_3
REMARK                            x       y       z     vdW  Elec       q    Type
REMARK                         _______ _______ _______ _____ _____    ______ ____
ROOT
ATOM      1  C   UNL     1      13.360  -3.091  43.919  0.00  0.00    +0.000 C 
ENDROOT
BRANCH   1   2
ATOM      2  C   UNL     1      12.723  -3.937  45.029  0.00  0.00    +0.000 C 
ATOM      3  O   UNL     1      13.295  -5.052  45.240  0.00  0.00    +0.000 OA
ATOM      4  O   UNL     1      11.712  -3.464  45.620  0.00  0.00    +0.000 OA
ENDBRANCH   1   2
BRANCH   1   5
ATOM      5  C   UNL     1      13.858  -3.830  42.678  0.00  0.00    +0.000 C 
BRANCH   5   6
ATOM      6  C   UNL     1      15.373  -3.880  42.448  0.00  0.00    +0.000 C 
ATOM      7  O   UNL     1      15.781  -4.118  41.275  0.00  0.00    +0.000 OA
ATOM      8  O   UNL     1      16.075  -3.674  43.487  0.00  0.00    +0.000 OA
ENDBRANCH   5   6
ENDBRANCH   1   5
TORSDOF 3
ENDMDL
MODEL 7
REMARK VINA RESULT:    -4.435     10.250     10.890
REMARK INTER + INTRA:          -5.240
REMARK INTER:                  -5.125
REMARK INTRA:                  -0.115
REMARK UNBOUND:                -0.028
REMARK  Name = succinate
REMARK  3 active torsions:
REMARK  status: ('A' for Active; 'I' for Inactive)
REMARK    1  A    between atoms: C_1  and  C_2
REMARK    2  A    between atoms: C_1  and  C_6
REMARK    3  A    between atoms: C_2  and  C_3
REMARK                            x       y       z     vdW  Elec       q    Type
REMARK                         _______ _______ _______ _____ _____    ______ ____
ROOT
ATOM      1  C   UNL     1      13.816  -3.817  42.704  0.00  0.00    +0.000 C 
ENDROOT
BRANCH   1   2
ATOM      2  C   UNL     1      15.336  -3.887  42.511  0.00  0.00    +0.000 C 
ATOM      3  O   UNL     1      16.015  -3.615  43.550  0.00  0.00    +0.000 OA
ATOM      4  O   UNL     1      15.768  -4.202  41.367  0.00  0.00    +0.000 OA
ENDBRANCH   1   2
BRANCH   1   5
ATOM      5  C   UNL     1      13.304  -3.087  43.945  0.00  0.00    +0.000 C 
BRANCH   5   6
ATOM      6  C   UNL     1      12.628  -3.930  45.031  0.00  0.00    +0.000 C 
ATOM      7  O   UNL     1      11.630  -3.432  45.627  0.00  0.00    +0.000 OA
ATOM      8  O   UNL     1      13.157  -5.071  45.223  0.00  0.00    +0.000 OA
ENDBRANCH   5   6
ENDBRANCH   1   5
TORSDOF 3
ENDMDL
MODEL 8
REMARK VINA RESULT:    -4.429     10.265     11.447
REMARK INTER + INTRA:          -5.233
REMARK INTER:                  -5.114
REMARK INTRA:                  -0.119
REMARK UNBOUND:                -0.028
REMARK  Name = succinate
REMARK  3 active torsions:
REMARK  status: ('A' for Active; 'I' for Inactive)
REMARK    1  A    between atoms: C_1  and  C_2
REMARK    2  A    between atoms: C_1  and  C_6
REMARK    3  A    between atoms: C_2  and  C_3
REMARK                            x       y       z     vdW  Elec       q    Type
REMARK                         _______ _______ _______ _____ _____    ______ ____
ROOT
ATOM      1  C   UNL     1      13.263  -3.122  43.855  0.00  0.00    +0.000 C 
ENDROOT
BRANCH   1   2
ATOM      2  C   UNL     1      12.722  -3.989  44.998  0.00  0.00    +0.000 C 
ATOM      3  O   UNL     1      11.757  -3.475  45.643  0.00  0.00    +0.000 OA
ATOM      4  O   UNL     1      13.270  -5.112  45.192  0.00  0.00    +0.000 OA
ENDBRANCH   1   2
BRANCH   1   5
ATOM      5  C   UNL     1      13.815  -3.849  42.629  0.00  0.00    +0.000 C 
BRANCH   5   6
ATOM      6  C   UNL     1      15.337  -3.880  42.453  0.00  0.00    +0.000 C 
ATOM      7  O   UNL     1      16.051  -3.705  43.482  0.00  0.00    +0.000 OA
ATOM      8  O   UNL     1      15.729  -4.082  41.261  0.00  0.00    +0.000 OA
ENDBRANCH   5   6
ENDBRANCH   1   5
TORSDOF 3
ENDMDL
MODEL 9
REMARK VINA RESULT:    -4.060      9.926     10.991
REMARK INTER + INTRA:          -4.801
REMARK INTER:                  -4.774
REMARK INTRA:                  -0.027
REMARK UNBOUND:                -0.028
REMARK  Name = succinate
REMARK  3 active torsions:
REMARK  status: ('A' for Active; 'I' for Inactive)
REMARK    1  A    between atoms: C_1  and  C_2
REMARK    2  A    between atoms: C_1  and  C_6
REMARK    3  A    between atoms: C_2  and  C_3
REMARK                            x       y       z     vdW  Elec       q    Type
REMARK                         _______ _______ _______ _____ _____    ______ ____
ROOT
ATOM      1  C   UNL     1      12.590  -4.194  44.507  0.00  0.00    +0.000 C 
ENDROOT
BRANCH   1   2
ATOM      2  C   UNL     1      11.284  -3.445  44.221  0.00  0.00    +0.000 C 
ATOM      3  O   UNL     1      10.580  -3.942  43.288  0.00  0.00    +0.000 OA
ATOM      4  O   UNL     1      11.027  -2.425  44.922  0.00  0.00    +0.000 OA
ENDBRANCH   1   2
BRANCH   1   5
ATOM      5  C   UNL     1      13.894  -3.419  44.322  0.00  0.00    +0.000 C 
BRANCH   5   6
ATOM      6  C   UNL     1      15.154  -4.226  43.992  0.00  0.00    +0.000 C 
ATOM      7  O   UNL     1      16.005  -3.697  43.221  0.00  0.00    +0.000 OA
ATOM      8  O   UNL     1      15.210  -5.371  44.540  0.00  0.00    +0.000 OA
ENDBRANCH   5   6
ENDBRANCH   1   5
TORSDOF 3
ENDMDL
