# Supplementary material for: Succinate dehydrogenase loss suppresses pyrimidine biosynthesis via succinate-mediated inhibition of aspartate transcarbamylase
Source: Nat Metab. 2026 May 4;8(6):1390–409. doi: 10.1038/s42255-026-01524-w (PMC13303085; doi:10.1038/s42255-026-01524-w)
Supplement: Supplementary file 8 — Source data for Figs. 1–6 and Extended Data Figs. 1–9. Images and MolecularDocking_Outputs. [file 42255_2026_1524_MOESM8_ESM.zip › ATCase_SourceData/SourceData_Fig3_MolecularDocking_Outputs/5G1P_CP_Asp_OUT.pdbqt]

MODEL 1
REMARK VINA RESULT:    -5.645      0.000      0.000
REMARK INTER + INTRA:          -7.023
REMARK INTER:                  -6.800
REMARK INTRA:                  -0.223
REMARK UNBOUND:                -0.223
REMARK  Name = aspartate
REMARK  4 active torsions:
REMARK  status: ('A' for Active; 'I' for Inactive)
REMARK    1  A    between atoms: CB_1  and  CA_2
REMARK    2  A    between atoms: CB_1  and  CG_7
REMARK    3  A    between atoms: CA_2  and  C_3
REMARK    4  A    between atoms: CA_2  and  N_6
REMARK                            x       y       z     vdW  Elec       q    Type
REMARK                         _______ _______ _______ _____ _____    ______ ____
ROOT
ATOM      1  CA  ASP A   1       9.520   6.147  42.088  0.00  0.00    +0.000 C 
ENDROOT
BRANCH   1   2
ATOM      2  N   ASP A   1       9.729   7.642  42.243  0.00  0.00    +0.000 N 
ATOM      3  H1  ASP A   1       8.783   8.035  42.318  0.00  0.00    +0.000 HD
ATOM      4  H2  ASP A   1      10.173   8.030  41.417  0.00  0.00    +0.000 HD
ATOM      5  H3  ASP A   1      10.286   7.781  43.119  0.00  0.00    +0.000 HD
ENDBRANCH   1   2
BRANCH   1   6
ATOM      6  C   ASP A   1       9.663   5.445  43.469  0.00  0.00    +0.000 C 
ATOM      7  O   ASP A   1      10.884   5.312  43.805  0.00  0.00    +0.000 OA
ATOM      8  OXT ASP A   1       8.605   5.218  44.107  0.00  0.00    +0.000 OA
ENDBRANCH   1   6
BRANCH   1   9
ATOM      9  CB  ASP A   1      10.561   5.618  41.113  0.00  0.00    +0.000 C 
BRANCH   9  10
ATOM     10  CG  ASP A   1      10.168   5.978  39.688  0.00  0.00    +0.000 C 
ATOM     11  OD1 ASP A   1      10.697   5.236  38.797  0.00  0.00    +0.000 OA
ATOM     12  OD2 ASP A   1       9.354   6.926  39.559  0.00  0.00    +0.000 OA
ENDBRANCH   9  10
ENDBRANCH   1   9
TORSDOF 4
ENDMDL
MODEL 2
REMARK VINA RESULT:    -5.337      0.564      3.911
REMARK INTER + INTRA:          -6.652
REMARK INTER:                  -6.210
REMARK INTRA:                  -0.442
REMARK UNBOUND:                -0.223
REMARK  Name = aspartate
REMARK  4 active torsions:
REMARK  status: ('A' for Active; 'I' for Inactive)
REMARK    1  A    between atoms: CB_1  and  CA_2
REMARK    2  A    between atoms: CB_1  and  CG_7
REMARK    3  A    between atoms: CA_2  and  C_3
REMARK    4  A    between atoms: CA_2  and  N_6
REMARK                            x       y       z     vdW  Elec       q    Type
REMARK                         _______ _______ _______ _____ _____    ______ ____
ROOT
ATOM      1  CA  ASP A   1      10.340   6.387  41.196  0.00  0.00    +0.000 C 
ENDROOT
BRANCH   1   2
ATOM      2  N   ASP A   1       9.597   7.537  41.850  0.00  0.00    +0.000 N 
ATOM      3  H1  ASP A   1       8.767   7.683  41.263  0.00  0.00    +0.000 HD
ATOM      4  H2  ASP A   1      10.156   8.383  41.830  0.00  0.00    +0.000 HD
ATOM      5  H3  ASP A   1       9.348   7.225  42.819  0.00  0.00    +0.000 HD
ENDBRANCH   1   2
BRANCH   1   6
ATOM      6  C   ASP A   1       9.951   6.291  39.692  0.00  0.00    +0.000 C 
ATOM      7  O   ASP A   1       9.202   7.258  39.337  0.00  0.00    +0.000 OA
ATOM      8  OXT ASP A   1      10.496   5.383  39.016  0.00  0.00    +0.000 OA
ENDBRANCH   1   6
BRANCH   1   9
ATOM      9  CB  ASP A   1       9.970   5.103  41.923  0.00  0.00    +0.000 C 
BRANCH   9  10
ATOM     10  CG  ASP A   1       9.896   5.359  43.421  0.00  0.00    +0.000 C 
ATOM     11  OD1 ASP A   1      11.017   5.646  43.957  0.00  0.00    +0.000 OA
ATOM     12  OD2 ASP A   1       8.755   5.294  43.941  0.00  0.00    +0.000 OA
ENDBRANCH   9  10
ENDBRANCH   1   9
TORSDOF 4
ENDMDL
MODEL 3
REMARK VINA RESULT:    -5.047      1.209      4.069
REMARK INTER + INTRA:          -6.302
REMARK INTER:                  -6.060
REMARK INTRA:                  -0.243
REMARK UNBOUND:                -0.223
REMARK  Name = aspartate
REMARK  4 active torsions:
REMARK  status: ('A' for Active; 'I' for Inactive)
REMARK    1  A    between atoms: CB_1  and  CA_2
REMARK    2  A    between atoms: CB_1  and  CG_7
REMARK    3  A    between atoms: CA_2  and  C_3
REMARK    4  A    between atoms: CA_2  and  N_6
REMARK                            x       y       z     vdW  Elec       q    Type
REMARK                         _______ _______ _______ _____ _____    ______ ____
ROOT
ATOM      1  CA  ASP A   1      10.012   5.858  40.979  0.00  0.00    +0.000 C 
ENDROOT
BRANCH   1   2
ATOM      2  N   ASP A   1      11.493   5.530  40.986  0.00  0.00    +0.000 N 
ATOM      3  H1  ASP A   1      11.860   5.983  41.831  0.00  0.00    +0.000 HD
ATOM      4  H2  ASP A   1      11.954   5.935  40.179  0.00  0.00    +0.000 HD
ATOM      5  H3  ASP A   1      11.572   4.486  41.030  0.00  0.00    +0.000 HD
ENDBRANCH   1   2
BRANCH   1   6
ATOM      6  C   ASP A   1       9.673   6.757  39.755  0.00  0.00    +0.000 C 
ATOM      7  O   ASP A   1      10.077   6.237  38.664  0.00  0.00    +0.000 OA
ATOM      8  OXT ASP A   1       8.970   7.776  39.969  0.00  0.00    +0.000 OA
ENDBRANCH   1   6
BRANCH   1   9
ATOM      9  CB  ASP A   1       9.675   6.579  42.276  0.00  0.00    +0.000 C 
BRANCH   9  10
ATOM     10  CG  ASP A   1       9.784   5.614  43.448  0.00  0.00    +0.000 C 
ATOM     11  OD1 ASP A   1       8.661   5.248  43.927  0.00  0.00    +0.000 OA
ATOM     12  OD2 ASP A   1      10.945   5.270  43.779  0.00  0.00    +0.000 OA
ENDBRANCH   9  10
ENDBRANCH   1   9
TORSDOF 4
ENDMDL
MODEL 4
REMARK VINA RESULT:    -4.746      1.449      2.138
REMARK INTER + INTRA:          -5.939
REMARK INTER:                  -5.821
REMARK INTRA:                  -0.119
REMARK UNBOUND:                -0.223
REMARK  Name = aspartate
REMARK  4 active torsions:
REMARK  status: ('A' for Active; 'I' for Inactive)
REMARK    1  A    between atoms: CB_1  and  CA_2
REMARK    2  A    between atoms: CB_1  and  CG_7
REMARK    3  A    between atoms: CA_2  and  C_3
REMARK    4  A    between atoms: CA_2  and  N_6
REMARK                            x       y       z     vdW  Elec       q    Type
REMARK                         _______ _______ _______ _____ _____    ______ ____
ROOT
ATOM      1  CA  ASP A   1      10.274   5.719  41.943  0.00  0.00    +0.000 C 
ENDROOT
BRANCH   1   2
ATOM      2  N   ASP A   1      10.272   4.376  41.236  0.00  0.00    +0.000 N 
ATOM      3  H1  ASP A   1      11.108   3.893  41.584  0.00  0.00    +0.000 HD
ATOM      4  H2  ASP A   1      10.366   4.498  40.234  0.00  0.00    +0.000 HD
ATOM      5  H3  ASP A   1       9.387   3.888  41.515  0.00  0.00    +0.000 HD
ENDBRANCH   1   2
BRANCH   1   6
ATOM      6  C   ASP A   1      10.032   5.517  43.466  0.00  0.00    +0.000 C 
ATOM      7  O   ASP A   1       8.789   5.508  43.748  0.00  0.00    +0.000 OA
ATOM      8  OXT ASP A   1      11.038   5.277  44.179  0.00  0.00    +0.000 OA
ENDBRANCH   1   6
BRANCH   1   9
ATOM      9  CB  ASP A   1       9.175   6.579  41.339  0.00  0.00    +0.000 C 
BRANCH   9  10
ATOM     10  CG  ASP A   1       9.591   7.057  39.956  0.00  0.00    +0.000 C 
ATOM     11  OD1 ASP A   1       9.181   8.228  39.663  0.00  0.00    +0.000 OA
ATOM     12  OD2 ASP A   1      10.309   6.272  39.289  0.00  0.00    +0.000 OA
ENDBRANCH   9  10
ENDBRANCH   1   9
TORSDOF 4
ENDMDL
MODEL 5
REMARK VINA RESULT:    -4.589     10.540     11.476
REMARK INTER + INTRA:          -5.751
REMARK INTER:                  -5.237
REMARK INTRA:                  -0.513
REMARK UNBOUND:                -0.223
REMARK  Name = aspartate
REMARK  4 active torsions:
REMARK  status: ('A' for Active; 'I' for Inactive)
REMARK    1  A    between atoms: CB_1  and  CA_2
REMARK    2  A    between atoms: CB_1  and  CG_7
REMARK    3  A    between atoms: CA_2  and  C_3
REMARK    4  A    between atoms: CA_2  and  N_6
REMARK                            x       y       z     vdW  Elec       q    Type
REMARK                         _______ _______ _______ _____ _____    ______ ____
ROOT
ATOM      1  CA  ASP A   1      13.794  -3.634  42.757  0.00  0.00    +0.000 C 
ENDROOT
BRANCH   1   2
ATOM      2  N   ASP A   1      12.991  -4.910  42.589  0.00  0.00    +0.000 N 
ATOM      3  H1  ASP A   1      12.495  -5.029  43.480  0.00  0.00    +0.000 HD
ATOM      4  H2  ASP A   1      13.606  -5.706  42.455  0.00  0.00    +0.000 HD
ATOM      5  H3  ASP A   1      12.335  -4.753  41.788  0.00  0.00    +0.000 HD
ENDBRANCH   1   2
BRANCH   1   6
ATOM      6  C   ASP A   1      15.315  -3.945  42.649  0.00  0.00    +0.000 C 
ATOM      7  O   ASP A   1      15.635  -4.327  41.476  0.00  0.00    +0.000 OA
ATOM      8  OXT ASP A   1      16.026  -3.678  43.649  0.00  0.00    +0.000 OA
ENDBRANCH   1   6
BRANCH   1   9
ATOM      9  CB  ASP A   1      13.469  -3.039  44.118  0.00  0.00    +0.000 C 
BRANCH   9  10
ATOM     10  CG  ASP A   1      12.596  -4.002  44.909  0.00  0.00    +0.000 C 
ATOM     11  OD1 ASP A   1      13.223  -5.004  45.386  0.00  0.00    +0.000 OA
ATOM     12  OD2 ASP A   1      11.386  -3.686  45.029  0.00  0.00    +0.000 OA
ENDBRANCH   9  10
ENDBRANCH   1   9
TORSDOF 4
ENDMDL
MODEL 6
REMARK VINA RESULT:    -4.473     10.246     11.126
REMARK INTER + INTRA:          -5.611
REMARK INTER:                  -5.082
REMARK INTRA:                  -0.529
REMARK UNBOUND:                -0.223
REMARK  Name = aspartate
REMARK  4 active torsions:
REMARK  status: ('A' for Active; 'I' for Inactive)
REMARK    1  A    between atoms: CB_1  and  CA_2
REMARK    2  A    between atoms: CB_1  and  CG_7
REMARK    3  A    between atoms: CA_2  and  C_3
REMARK    4  A    between atoms: CA_2  and  N_6
REMARK                            x       y       z     vdW  Elec       q    Type
REMARK                         _______ _______ _______ _____ _____    ______ ____
ROOT
ATOM      1  CA  ASP A   1      13.771  -3.947  42.979  0.00  0.00    +0.000 C 
ENDROOT
BRANCH   1   2
ATOM      2  N   ASP A   1      13.132  -5.236  43.459  0.00  0.00    +0.000 N 
ATOM      3  H1  ASP A   1      13.474  -5.360  44.419  0.00  0.00    +0.000 HD
ATOM      4  H2  ASP A   1      13.449  -6.023  42.902  0.00  0.00    +0.000 HD
ATOM      5  H3  ASP A   1      12.095  -5.092  43.423  0.00  0.00    +0.000 HD
ENDBRANCH   1   2
BRANCH   1   6
ATOM      6  C   ASP A   1      15.296  -3.963  43.290  0.00  0.00    +0.000 C 
ATOM      7  O   ASP A   1      15.993  -3.928  42.225  0.00  0.00    +0.000 OA
ATOM      8  OXT ASP A   1      15.635  -3.887  44.497  0.00  0.00    +0.000 OA
ENDBRANCH   1   6
BRANCH   1   9
ATOM      9  CB  ASP A   1      13.096  -2.784  43.691  0.00  0.00    +0.000 C 
BRANCH   9  10
ATOM     10  CG  ASP A   1      11.883  -3.283  44.462  0.00  0.00    +0.000 C 
ATOM     11  OD1 ASP A   1      12.094  -3.466  45.705  0.00  0.00    +0.000 OA
ATOM     12  OD2 ASP A   1      10.823  -3.420  43.803  0.00  0.00    +0.000 OA
ENDBRANCH   9  10
ENDBRANCH   1   9
TORSDOF 4
ENDMDL
MODEL 7
REMARK VINA RESULT:    -4.379     10.202     10.863
REMARK INTER + INTRA:          -5.497
REMARK INTER:                  -4.965
REMARK INTRA:                  -0.532
REMARK UNBOUND:                -0.223
REMARK  Name = aspartate
REMARK  4 active torsions:
REMARK  status: ('A' for Active; 'I' for Inactive)
REMARK    1  A    between atoms: CB_1  and  CA_2
REMARK    2  A    between atoms: CB_1  and  CG_7
REMARK    3  A    between atoms: CA_2  and  C_3
REMARK    4  A    between atoms: CA_2  and  N_6
REMARK                            x       y       z     vdW  Elec       q    Type
REMARK                         _______ _______ _______ _____ _____    ______ ____
ROOT
ATOM      1  CA  ASP A   1      12.975  -2.989  43.529  0.00  0.00    +0.000 C 
ENDROOT
BRANCH   1   2
ATOM      2  N   ASP A   1      13.917  -2.672  44.677  0.00  0.00    +0.000 N 
ATOM      3  H1  ASP A   1      13.805  -3.454  45.334  0.00  0.00    +0.000 HD
ATOM      4  H2  ASP A   1      13.636  -1.817  45.145  0.00  0.00    +0.000 HD
ATOM      5  H3  ASP A   1      14.882  -2.628  44.273  0.00  0.00    +0.000 HD
ENDBRANCH   1   2
BRANCH   1   6
ATOM      6  C   ASP A   1      11.678  -3.654  44.075  0.00  0.00    +0.000 C 
ATOM      7  O   ASP A   1      11.720  -3.798  45.340  0.00  0.00    +0.000 OA
ATOM      8  OXT ASP A   1      10.745  -3.844  43.256  0.00  0.00    +0.000 OA
ENDBRANCH   1   6
BRANCH   1   9
ATOM      9  CB  ASP A   1      13.690  -3.929  42.570  0.00  0.00    +0.000 C 
BRANCH   9  10
ATOM     10  CG  ASP A   1      14.991  -4.414  43.193  0.00  0.00    +0.000 C 
ATOM     11  OD1 ASP A   1      16.007  -3.701  42.901  0.00  0.00    +0.000 OA
ATOM     12  OD2 ASP A   1      14.909  -5.422  43.937  0.00  0.00    +0.000 OA
ENDBRANCH   9  10
ENDBRANCH   1   9
TORSDOF 4
ENDMDL
MODEL 8
REMARK VINA RESULT:    -4.331     10.071     10.719
REMARK INTER + INTRA:          -5.440
REMARK INTER:                  -4.901
REMARK INTRA:                  -0.540
REMARK UNBOUND:                -0.223
REMARK  Name = aspartate
REMARK  4 active torsions:
REMARK  status: ('A' for Active; 'I' for Inactive)
REMARK    1  A    between atoms: CB_1  and  CA_2
REMARK    2  A    between atoms: CB_1  and  CG_7
REMARK    3  A    between atoms: CA_2  and  C_3
REMARK    4  A    between atoms: CA_2  and  N_6
REMARK                            x       y       z     vdW  Elec       q    Type
REMARK                         _______ _______ _______ _____ _____    ______ ____
ROOT
ATOM      1  CA  ASP A   1      12.172  -3.797  42.440  0.00  0.00    +0.000 C 
ENDROOT
BRANCH   1   2
ATOM      2  N   ASP A   1      11.850  -2.377  42.869  0.00  0.00    +0.000 N 
ATOM      3  H1  ASP A   1      11.440  -2.471  43.805  0.00  0.00    +0.000 HD
ATOM      4  H2  ASP A   1      11.156  -1.966  42.254  0.00  0.00    +0.000 HD
ATOM      5  H3  ASP A   1      12.756  -1.852  42.884  0.00  0.00    +0.000 HD
ENDBRANCH   1   2
BRANCH   1   6
ATOM      6  C   ASP A   1      10.867  -4.532  42.017  0.00  0.00    +0.000 C 
ATOM      7  O   ASP A   1      10.122  -4.781  43.019  0.00  0.00    +0.000 OA
ATOM      8  OXT ASP A   1      10.663  -4.673  40.785  0.00  0.00    +0.000 OA
ENDBRANCH   1   6
BRANCH   1   9
ATOM      9  CB  ASP A   1      12.830  -4.513  43.609  0.00  0.00    +0.000 C 
BRANCH   9  10
ATOM     10  CG  ASP A   1      13.039  -3.540  44.761  0.00  0.00    +0.000 C 
ATOM     11  OD1 ASP A   1      14.092  -2.829  44.659  0.00  0.00    +0.000 OA
ATOM     12  OD2 ASP A   1      12.147  -3.525  45.645  0.00  0.00    +0.000 OA
ENDBRANCH   9  10
ENDBRANCH   1   9
TORSDOF 4
ENDMDL
MODEL 9
REMARK VINA RESULT:    -4.330     10.840     11.348
REMARK INTER + INTRA:          -5.438
REMARK INTER:                  -4.878
REMARK INTRA:                  -0.560
REMARK UNBOUND:                -0.223
REMARK  Name = aspartate
REMARK  4 active torsions:
REMARK  status: ('A' for Active; 'I' for Inactive)
REMARK    1  A    between atoms: CB_1  and  CA_2
REMARK    2  A    between atoms: CB_1  and  CG_7
REMARK    3  A    between atoms: CA_2  and  C_3
REMARK    4  A    between atoms: CA_2  and  N_6
REMARK                            x       y       z     vdW  Elec       q    Type
REMARK                         _______ _______ _______ _____ _____    ______ ____
ROOT
ATOM      1  CA  ASP A   1      13.963  -3.439  44.078  0.00  0.00    +0.000 C 
ENDROOT
BRANCH   1   2
ATOM      2  N   ASP A   1      15.384  -3.744  44.517  0.00  0.00    +0.000 N 
ATOM      3  H1  ASP A   1      15.284  -4.411  45.291  0.00  0.00    +0.000 HD
ATOM      4  H2  ASP A   1      15.837  -2.908  44.870  0.00  0.00    +0.000 HD
ATOM      5  H3  ASP A   1      15.872  -4.165  43.691  0.00  0.00    +0.000 HD
ENDBRANCH   1   2
BRANCH   1   6
ATOM      6  C   ASP A   1      12.952  -4.153  45.021  0.00  0.00    +0.000 C 
ATOM      7  O   ASP A   1      13.134  -5.414  45.037  0.00  0.00    +0.000 OA
ATOM      8  OXT ASP A   1      12.198  -3.423  45.710  0.00  0.00    +0.000 OA
ENDBRANCH   1   6
BRANCH   1   9
ATOM      9  CB  ASP A   1      13.789  -3.924  42.647  0.00  0.00    +0.000 C 
BRANCH   9  10
ATOM     10  CG  ASP A   1      15.090  -4.533  42.145  0.00  0.00    +0.000 C 
ATOM     11  OD1 ASP A   1      15.190  -5.788  42.344  0.00  0.00    +0.000 OA
ATOM     12  OD2 ASP A   1      15.886  -3.749  41.571  0.00  0.00    +0.000 OA
ENDBRANCH   9  10
ENDBRANCH   1   9
TORSDOF 4
ENDMDL
